# Supplementary material for: TriTOX: A novel Trichomonas vaginalis assay platform for high-throughput screening of compound libraries
Source: Int J Parasitol Drugs Drug Resist. 2021 Feb 10;15:68–80. doi: 10.1016/j.ijpddr.2021.01.001 (PMC7897990; doi:10.1016/j.ijpddr.2021.01.001)
Supplement: Multimedia component 1 [file mmc1.xlsx]

## Sheet: Sheet1
COMPOUND_ID	NAME	MW	Parasite_screen_[µM]	Parasite_screen_[µg/mL]	NFF_NS1_screen_[µM]	NFF_NS1_screen[µg/mL]	T.vaginalis_Absorbance_Rep1	T.vaginalis_Absorbance_Rep2	T.vaginalis_%inb_Rep1	T.vaginalis_%inb_Rep2	NS1_Activity	NFF_Activity
BIA-F1944	(S)-Floramultine	371.4	2.69251	1	13.4626	5	0.925	0.879	0.0839014	0.147471	I	I
BIA-A1402	1-Alaninechlamydocin	512.6	1.95084	1	9.75419	5	1.898	1.924	0.64028	0.942878	A	I
BIA-F1943	1-Formic acid β-carboline			1		5	0.924	0.81	0.083377	0.105424	I	I
BIA-D1399	10,11-Dehydrocurvularin	290.3	3.44471	1	17.2236	5	0.968	0.809	0.139472	0.136659	A	A
BIA-S1088	10'-Desmethoxystreptonigrin	476.4	2.09908	1	10.4954	5	2.153	1.905	0.777598	0.92914	A	A
BIA-A1922	15-Acetoxydeoxynivalenol	338.4	2.95508	1	14.7754	5	0.901	0.892	0.0713162	0.155393	A	I
BIA-A1982	15-Acetoxyscirpenol	324.37	3.0829	1	15.4145	5	0.937	0.836	0.090194	0.121268	A	A
BIA-A1923	17-AAG	585.698	1.70736	1	8.53682	5	0.98	1.197	0.112743	0.341255	A	I
BIA-A1924	17-DAAG	616.8	1.62127	1	8.10636	5	0.873	1.656	0.0566335	0.620963	A	A
BIA-A1925	3-Acetoxydeoxynivalenol	338.4	2.95508	1	14.7754	5	0.955	0.869	0.0996329	0.141377	A	I
BIA-E1981	3-Ethylester KAR1			1		5	0.92	0.853	0.0812795	0.131627	I	I
BIA-M1985	4-O-methylammocidin			1		5	0.841	0.734	0.0398532	0.0591103	A	I
BIA-M1940	7-Methoxycanthinone	250.3	3.99521	1	19.976	5	0.891	0.728	0.0660724	0.055454	I	I
BIA-O1137	7-Oxostaurosporine	480.5	2.08117	1	10.4058	5	1.956	1.812	0.635903	0.754971	A	A
BIA-M1404	9-Methylstreptimidone	307.4	3.25309	1	16.2655	5	1.072	0.844	0.187627	0.13406	A	I
BIA-A1902	A 26771B	382.5	2.61438	1	13.0719	5	0.989	0.811	0.150781	0.138106	I	I
BIA-A1612	A 39183A	598.6	1.67056	1	8.35282	5	0.928	0.741	0.117932	0.087491	I	I
BIA-A1570	A 54556A	718.8	1.39121	1	6.95604	5	0.985	0.91	0.148627	0.209689	A	I
BIA-A1571	A 54556B	704.8	1.41884	1	7.09421	5	0.957	0.805	0.133549	0.133767	I	I
BIA-A1417	A 83016F	673.8	1.48412	1	7.4206	5	0.985	0.804	0.148627	0.133044	I	I
BIA-A1231	Acarbose	645.6	1.54895	1	7.74473	5	0.972	0.706	0.141626	0.0621837	I	I
BIA-A1779	Acetoxypolygodial	292.4	3.41997	1	17.0999	5	0.967	0.716	0.138934	0.0694143	A	I
BIA-A1493	Acetyl-L-homoserine lactone	143.1	6.98812	1	34.9406	5	1.004	0.988	0.158858	0.266088	I	I
BIA-A1687	Acetylaszonalenin	415.5	2.40674	1	12.0337	5	1.05	0.844	0.18363	0.161967	I	I
BIA-A1737	Acetylhistamine, N-	153.2	6.52742	1	32.6371	5	0.985	1.158	0.148627	0.389009	I	I
BIA-A1738	Acetylserotonin, N-	218.3	4.58085	1	22.9043	5	0.958	0.83	0.134087	0.151844	I	I
BIA-A1732	Acetyltryptamine, N-	202.3	4.94315	1	24.7158	5	0.977	1.085	0.144319	0.336226	I	I
BIA-A1731	Acetyltyramine, N-	179.2	5.58036	1	27.9018	5	0.957	0.759	0.133549	0.100506	I	I
BIA-A1528	Actagardin	1890.2	0.529045	1	2.64522	5	0.954	0.696	0.131933	0.054953	I	I
BIA-A1185	Actinomycin D	1255.4	0.796559	1	3.98279	5	0.709	1.176	0	0.402025	A	I
BIA-A1001	Actinopyrone A	400.6	2.49626	1	12.4813	5	0.987	0.829	0.149704	0.151121	A	I
BIA-A1002	Actinotetraose Hexatiglate	1159.2	0.862664	1	4.31332	5	1.003	0.807	0.15832	0.135213	I	I
BIA-A1689	Adipostatin A	320.5	3.12012	1	15.6006	5	1.011	0.784	0.162628	0.118583	A	I
BIA-A1232	Aflatoxin B1	312.3	3.20205	1	16.0102	5	0.933	0.698	0.120625	0.0563991	I	I
BIA-A1233	Aflatoxin B2	314.3	3.18167	1	15.9084	5	0.959	0.774	0.134626	0.111352	I	I
BIA-A1234	Aflatoxin G1	328.3	3.04599	1	15.23	5	0.982	0.8	0.147011	0.130152	I	I
BIA-A1235	Aflatoxin G2	330.3	3.02755	1	15.1378	5	0.938	0.811	0.123317	0.138106	I	I
BIA-A1543	Alamethicin F50	1963.4	0.509321	1	2.5466	5	0.964	0.81	0.137318	0.137383	I	I
BIA-A1977	Albatansine			1		5	0.967	0.86	0.138934	0.173536	A	I
BIA-A1419	Albofungin	520.5	1.92123	1	9.60615	5	2.469	2.003	0.947765	1	A	A
BIA-A1767	Alphitonin	304.3	3.28623	1	16.4312	5	0.99	1.154	0.151319	0.386117	I	I
BIA-A1926	Alternariol	258.2	3.87297	1	19.3648	5	0.892	0.789	0.0665967	0.0926264	I	I
BIA-A1631	Amauromine	508.7	1.9658	1	9.82898	5	0.972	0.813	0.141626	0.139552	I	I
BIA-A1601	Amphomycin	1290.4	0.774954	1	3.87477	5	1.014	0.751	0.164243	0.0947216	I	I
BIA-A1441	Amphotericin B	924.1	1.08213	1	5.41067	5	0.963	0.814	0.13678	0.140275	I	I
BIA-A1939	Anagyrin	244.3	4.09333	1	20.4666	5	0.916	0.869	0.079182	0.141377	I	I
BIA-A1649	Andrastin A	486.6	2.05508	1	10.2754	5	0.98	0.821	0.145934	0.145336	I	I
BIA-A1003	Anguinomycin A	512.7	1.95046	1	9.75229	5	0.955	0.84	0.132472	0.159074	A	I
BIA-A1552	Anhydrochlortetracycline hydrochloride	497.3	2.01086	1	10.0543	5	0.956	0.782	0.13301	0.117137	I	I
BIA-A1536	Anhydroepiophiobolin A	382.5	2.61438	1	13.0719	5	0.972	0.804	0.141626	0.133044	A	I
BIA-A1348	Anhydroerythromycin A	715.9	1.39684	1	6.98422	5	0.991	0.809	0.151858	0.136659	I	I
BIA-O1198	Anhydroophiobolin A	382.5	2.61438	1	13.0719	5	0.978	0.694	0.144857	0.0535069	A	I
BIA-A1340	Anhydrotetracycline hydrochloride	462.9	2.16029	1	10.8015	5	0.834	0.752	0.0673129	0.0954447	I	I
BIA-A1423	Anidulafungin	1140.2	0.877039	1	4.3852	5	0.983	0.787	0.14755	0.120752	I	I
BIA-A1215	Anisomycin	265.3	3.76932	1	18.8466	5	1.893	1.969	0.637588	0.975416	A	I
BIA-A1004	Ansatrienin A	636.8	1.57035	1	7.85176	5	0.983	0.815	0.14755	0.140998	A	A
BIA-A1005	Ansatrienin B	638.8	1.56544	1	7.82718	5	0.99	0.795	0.151319	0.126537	A	A
BIA-A1964	Anthirine	296.4	3.37382	1	16.8691	5	0.894	0.815	0.0676455	0.10847	A	I
BIA-A1442	Antimycin A1	548.6	1.82282	1	9.11411	5	1.041	0.798	0.178783	0.128706	A	I
BIA-A1443	Antimycin A2	534.6	1.87056	1	9.35279	5	0.99	0.857	0.151319	0.171367	A	I
BIA-A1444	Antimycin A3	520.6	1.92086	1	9.6043	5	0.948	0.822	0.128702	0.146059	A	I
BIA-A1445	Antimycin A4	506.6	1.97394	1	9.86972	5	0.958	0.883	0.134087	0.190166	A	I
BIA-A1374	Antimycin complex	548.6	1.82282	1	9.11411	5	1.013	1.053	0.163705	0.313087	A	I
BIA-A1217	Aphidicolin	338.5	2.95421	1	14.771	5	0.948	0.746	0.128702	0.0911063	A	I
BIA-A1006	Apicidin	623.8	1.60308	1	8.01539	5	0.955	0.859	0.132472	0.172813	A	I
BIA-A1343	Apooxytetracycline, alpha-	442.4	2.2604	1	11.302	5	0.958	0.826	0.134087	0.148952	I	I
BIA-A1344	Apooxytetracycline, beta-	442.4	2.2604	1	11.302	5	0.973	0.7	0.142165	0.0578453	I	I
BIA-A1007	Apoptolidin	1129.4	0.885426	1	4.42713	5	0.915	0.689	0.110932	0.0498915	I	I
BIA-A1754	Arjunolic acid	460.7	2.17061	1	10.853	5	0.955	0.792	0.132472	0.124367	I	I
BIA-A1115	Ascochlorin	404.9	2.46975	1	12.3487	5	1.014	0.87	0.164243	0.180766	A	I
BIA-A1237	Ascomycin	792	1.26263	1	6.31313	5	0.98	0.85	0.145934	0.166305	I	I
BIA-A1620	Aspartocin D	1262.4	0.792142	1	3.96071	5	0.959	0.847	0.134626	0.164136	I	I
BIA-A1227	Aspercolorin	464.5	2.15285	1	10.7643	5	0.964	0.805	0.137318	0.133767	I	I
BIA-A1898	Asperfuran	218.3	4.58085	1	22.9043	5	0.94	0.834	0.124394	0.154736	I	I
BIA-A1643	Asperphenamate	506.6	1.97394	1	9.86972	5	0.952	0.828	0.130856	0.150398	I	I
BIA-A1774	Asperuloside	414.4	2.41313	1	12.0656	5	1.017	0.839	0.165859	0.158351	I	I
BIA-A1642	Aspochalasin D	401.5	2.49066	1	12.4533	5	1.04	0.781	0.178244	0.116414	A	A
BIA-A1644	Aspochalasin M	401.5	2.49066	1	12.4533	5	0.991	0.866	0.151858	0.177874	I	I
BIA-A1717	Aspochracin	432.6	2.3116	1	11.558	5	0.975	0.718	0.143242	0.0708604	I	I
BIA-A1821	Aspulvinone O	448.5	2.22965	1	11.1483	5	0.988	0.826	0.150242	0.148952	I	I
BIA-A1008	Asterric Acid	348.3	2.87109	1	14.3554	5	1.007	0.808	0.160474	0.135936	I	I
BIA-A1630	Asterriquinol D dimethylether	428.5	2.33372	1	11.6686	5	0.958	0.814	0.134087	0.140275	I	I
BIA-A1600	Asukamycin	546.6	1.82949	1	9.14746	5	0.95	0.783	0.129779	0.11786	A	I
BIA-A1686	Aszonalenin	373.5	2.67738	1	13.3869	5	0.972	0.798	0.141626	0.128706	I	I
BIA-A1804	Aszonapyrone A	456.6	2.1901	1	10.9505	5	0.97	0.796	0.140549	0.12726	I	I
BIA-A1654	Aurantiogliocladin	196.2	5.09684	1	25.4842	5	0.952	0.846	0.130856	0.163413	A	A
BIA-A1009	Aureothin	397.4	2.51636	1	12.5818	5	0.947	0.7	0.128164	0.0578453	A	I
BIA-A1120	Aureothricin	242.3	4.12712	1	20.6356	5	2.566	1.755	1	0.82068	A	A
BIA-A1309	Aureusimine B	228.3	4.3802	1	21.901	5	0.956	0.836	0.13301	0.156182	A	I
BIA-A1409	Avenaciolide	266.3	3.75516	1	18.7758	5	0.991	0.799	0.151858	0.129429	A	A
BIA-A1010	Avermectin B1a	873.1	1.14534	1	5.72672	5	0.975	0.816	0.143242	0.141721	A	I
BIA-A1587	Avermectin B1a aglycone	584.7	1.71028	1	8.55139	5	0.962	0.845	0.136241	0.16269	I	I
BIA-A1585	Avermectin B1a monosaccharide	728.9	1.37193	1	6.85965	5	0.974	0.794	0.142703	0.125813	I	I
BIA-A1579	Avermectin B1a, delta2-	873.1	1.14534	1	5.72672	5	1.004	0.833	0.158858	0.154013	A	I
BIA-A1576	Avermectin B1a, epi-	873.1	1.14534	1	5.72672	5	0.968	0.693	0.139472	0.0527838	A	I
BIA-A1011	Avermectin B1b	859.1	1.16401	1	5.82004	5	0.981	0.876	0.146473	0.185105	A	I
BIA-A1489	Azamulin	478.7	2.08899	1	10.445	5	0.981	0.892	0.146473	0.196674	I	I
BIA-A1485	Azidamfenicol	295.3	3.38639	1	16.9319	5	0.942	0.843	0.125471	0.161244	I	I
BIA-A1312	Azithromycin	749	1.33511	1	6.67557	5	0.827	0.775	0.0635433	0.112075	I	I
BIA-A1690	Azomycin	113.1	8.84173	1	44.2087	5	0.991	0.756	0.151858	0.0983369	I	I
BIA-B1665	Bacillosporin C	490.4	2.03915	1	10.1958	5	0.995	0.81	0.154012	0.137383	I	I
BIA-B1784	Bacitracin A	1422.7	0.702889	1	3.51444	5	1.004	0.754	0.158858	0.0968908	I	I
BIA-B1785	Bacitracin complex	1422.7	0.702889	1	3.51444	5	1.027	0.795	0.171244	0.126537	I	I
BIA-B1012	Bafilomycin A1	622.8	1.60565	1	8.02826	5	1.006	0.851	0.159935	0.167028	A	I
BIA-B1110	Bafilomycin B1	816	1.22549	1	6.12745	5	2.06	1.911	0.727518	0.933478	A	I
BIA-B1111	Bafilomycin C1	734.9	1.36073	1	6.80365	5	1.877	1.718	0.628971	0.793926	A	I
BIA-B1162	Bafilomycin D	604.8	1.65344	1	8.2672	5	1	0.874	0.156704	0.183659	A	I
BIA-B1811	Banksialactone A	268.3	3.72717	1	18.6359	5	1.024	0.672	0.169628	0.0375994	I	I
BIA-B1557	Bassianolide	909.2	1.09987	1	5.49934	5	0.992	0.843	0.152396	0.161244	A	I
BIA-B1238	Beauvericin	784	1.27551	1	6.37755	5	1.01	0.685	0.162089	0.0469993	A	I
BIA-B1647	Benzomalvin A	381.4	2.62192	1	13.1096	5	1.014	0.805	0.164243	0.133767	I	I
BIA-B1646	Benzomalvin B	379.4	2.63574	1	13.1787	5	1.008	0.809	0.161012	0.136659	I	I
BIA-B1679	Benzomalvin C	395.4	2.52908	1	12.6454	5	1.024	0.831	0.169628	0.152567	I	I
BIA-B1901	Berkeleylactone E	384.5	2.60078	1	13.0039	5	0.942	0.82	0.125471	0.144613	I	I
BIA-B1900	Berkeleylactone F	300.4	3.32889	1	16.6445	5	0.964	0.848	0.137318	0.164859	I	I
BIA-B1121	Berninamycin A	1146.1	0.872524	1	4.36262	5	0.981	0.826	0.146473	0.148952	I	I
BIA-B1147	Berninamycin D	1008	0.992063	1	4.96032	5	0.979	0.836	0.145396	0.156182	I	I
BIA-B1278	Bestatin	308.4	3.24254	1	16.2127	5	0.978	0.839	0.144857	0.158351	I	I
BIA-M1757	betulinate, Methyl	470.7	2.1245	1	10.6225	5	0.984	0.849	0.148088	0.165582	I	I
BIA-B1758	Betulinic acid	456.7	2.18962	1	10.9481	5	0.984	0.721	0.148088	0.0730296	I	I
BIA-B1663	Biapenem	350.4	2.85388	1	14.2694	5	0.993	0.901	0.152935	0.203181	I	I
BIA-B1367	Bicyclomycin	302.3	3.30797	1	16.5399	5	0.988	0.831	0.150242	0.152567	I	I
BIA-B1318	Bicyclomycin benzoate	406.4	2.46063	1	12.3031	5	0.963	0.84	0.13678	0.159074	I	I
BIA-B1724	Biochanin A	284.3	3.51741	1	17.5871	5	0.991	0.721	0.151858	0.0730296	I	I
BIA-B1163	Bischloroanthrabenzoxocinone	543.4	1.84026	1	9.20132	5	0.968	0.935	0.139472	0.227766	I	I
BIA-B1145	Blasticidin A	1186.5	0.842815	1	4.21408	5	0.98	0.842	0.145934	0.160521	I	I
BIA-B1425	Blasticidin S	422.4	2.36742	1	11.8371	5	1.02	0.722	0.167474	0.0737527	A	I
BIA-B1203	Bleomycin complex	1415.6	0.706414	1	3.53207	5	0.966	0.892	0.138395	0.196674	A	I
BIA-B1013	Borrelidin	489.6	2.04248	1	10.2124	5	0.83	0.75	0.0651589	0.0939986	A	I
BIA-B1122	Brefeldin A	280.4	3.56633	1	17.8317	5	0.94	0.796	0.124394	0.12726	A	A
BIA-B1715	Brevianamide F	283.3	3.52983	1	17.6491	5	0.953	0.875	0.131395	0.184382	I	I
BIA-B1176	Brevicompanine B	367.5	2.72109	1	13.6054	5	0.986	0.847	0.149165	0.164136	I	I
BIA-B1490	Bromamphenicol	412	2.42718	1	12.1359	5	1.146	0.792	0.235326	0.124367	A	I
BIA-B1623	Bromothricin	999.9	1.0001	1	5.0005	5	0.997	0.76	0.155089	0.101229	I	I
BIA-B1406	Butyrolactone I	424.5	2.35571	1	11.7786	5	1.001	0.714	0.157243	0.0679682	I	I
BIA-B1820	Butyrolactone II	356.3	2.80662	1	14.0331	5	0.994	0.852	0.153473	0.167751	I	I
BIA-B1826	Butyrolactone V	440.4	2.27066	1	11.3533	5	0.981	0.85	0.146473	0.166305	I	I
BIA-B1494	Butyryl-L-homoserine lactone	171.2	5.84112	1	29.2056	5	0.943	0.831	0.12601	0.152567	I	I
BIA-B1805	Byssochlamic acid	332.4	3.00842	1	15.0421	5	0.955	0.804	0.132472	0.133044	I	I
BIA-C1373	Caerulomycin	229.2	4.363	1	21.815	5	0.973	0.678	0.142165	0.0419378	A	I
BIA-C1727	Caffeic acid	180.2	5.54939	1	27.7469	5	0.954	0.816	0.131933	0.141721	I	I
BIA-C1236	Calcimycin	523.6	1.90985	1	9.54927	5	0.945	1.311	0.127087	0.499638	A	I
BIA-C1014	Calphostin C	790.8	1.26454	1	6.32271	5	0.95	0.811	0.129779	0.138106	A	A
BIA-C1564	Candicidin complex	1109.3	0.901469	1	4.50735	5	0.966	0.816	0.138395	0.141721	I	I
BIA-C1455	Capreomycin sulfate	816.9	1.22414	1	6.1207	5	1	0.703	0.156704	0.0600145	I	I
BIA-C1760	Carnaubadiol	458.8	2.1796	1	10.898	5	0.968	0.85	0.139472	0.166305	I	I
BIA-C1239	Caspofungin acetate	1213.4	0.824131	1	4.12065	5	0.976	0.835	0.14378	0.155459	A	I
BIA-C1449	Cellocidin	112.1	8.92061	1	44.603	5	0.957	0.989	0.133549	0.266811	I	I
BIA-C1015	Cercosporamide	331.3	3.01841	1	15.0921	5	0.943	0.798	0.12601	0.128706	I	I
BIA-C1521	Cercosporin	534.5	1.87091	1	9.35454	5	1.051	1.012	0.184168	0.283442	A	A
BIA-C1218	Cerulenin	223.3	4.47828	1	22.3914	5	0.963	0.977	0.13678	0.258134	I	I
BIA-C1146	Chaetocin	696.9	1.43493	1	7.17463	5	0.959	0.711	0.134626	0.065799	A	A
BIA-C1927	Chaetoglobosin A	528.6	1.89179	1	9.45895	5	0.962	0.856	0.103304	0.133455	A	A
BIA-C1719	Chaetomin	710.9	1.40667	1	7.03334	5	0.974	1.106	0.142703	0.35141	A	A
BIA-C1718	Chaetominine	402.4	2.48509	1	12.4254	5	0.94	0.85	0.124394	0.166305	I	I
BIA-C1124	Chartreusin	640.6	1.56104	1	7.80518	5	0.996	0.815	0.15455	0.140998	I	I
BIA-C1638	Chevalone B	456.6	2.1901	1	10.9505	5	0.968	0.825	0.139472	0.148228	A	I
BIA-C1637	Chevalone C	456.6	2.1901	1	10.9505	5	0.947	0.828	0.128164	0.150398	I	I
BIA-C1879	Chevalone E	414.6	2.41196	1	12.0598	5	0.983	0.84	0.14755	0.159074	I	I
BIA-C1474	Chloramphenicol	323.1	3.09502	1	15.4751	5	0.884	0.715	0.094238	0.0686913	I	I
BIA-C1476	Chloramphenicol acetate	365.2	2.73823	1	13.6911	5	0.941	0.792	0.124933	0.124367	I	I
BIA-C1475	Chloramphenicol base	212.2	4.71254	1	23.5627	5	1.027	0.885	0.171244	0.191612	I	I
BIA-C1477	Chloramphenicol palmitate	561.5	1.78094	1	8.90472	5	0.915	0.824	0.110932	0.147505	I	I
BIA-C1478	Chloramphenicol succinate	423.2	2.36295	1	11.8147	5	0.952	0.854	0.130856	0.169197	I	I
BIA-C1016	Chlorothricin	955.5	1.04657	1	5.23286	5	0.998	0.865	0.155627	0.177151	I	I
BIA-C1335	Chlortetracycline	478.9	2.08812	1	10.4406	5	0.911	0.674	0.108778	0.0390456	A	I
BIA-C1518	Chromomycin A2	1211.3	0.825559	1	4.1278	5	2.459	1.931	0.94238	0.947939	A	I
BIA-C1240	Chromomycin A3	1183.3	0.845094	1	4.22547	5	0.95	0.62	0.129779	0	A	I
BIA-C1017	Chrysomycin A	508.5	1.96657	1	9.83284	5	0.766	0.68	0.0306947	0.0433839	A	I
BIA-C1018	Chrysomycin B	496.5	2.0141	1	10.0705	5	0.824	0.746	0.0619278	0.0911063	A	I
BIA-C1733	Cinnamamide	147.2	6.79348	1	33.9674	5	0.985	0.835	0.148627	0.155459	I	I
BIA-C1725	Cinnamic acid	148.2	6.74764	1	33.7382	5	0.96	0.859	0.135164	0.172813	I	I
BIA-C1432	Cinnamycin	2041.3	0.489884	1	2.44942	5	0.726	0.633	0.00915455	0.00939986	A	I
BIA-C1697	Citreoindole	496.6	2.01369	1	10.0685	5	0.959	0.857	0.134626	0.171367	I	I
BIA-C1241	Citreoviridin	402.5	2.48447	1	12.4224	5	0.952	0.788	0.130856	0.121475	I	I
BIA-C1242	Citrinin	250.3	3.99521	1	19.976	5	0.952	0.811	0.130856	0.138106	I	I
BIA-C1189	Citromycetin	290.2	3.4459	1	17.2295	5	0.956	0.967	0.13301	0.250904	I	I
BIA-C1313	Clarithromycin	748	1.3369	1	6.68449	5	0.766	0.685	0.0306947	0.0469993	I	I
BIA-C1243	Clavulanate potassium	237.3	4.21408	1	21.0704	5	0.971	0.815	0.141088	0.140998	I	I
BIA-C1503	Clindamycin 2-phosphate	505	1.9802	1	9.90099	5	0.947	0.651	0.128164	0.022415	I	I
BIA-C1502	Clindamycin hydrochloride	461.4	2.16732	1	10.8366	5	0.781	0.671	0.0387722	0.0368764	I	I
BIA-C1019	Cochlioquinone A	532.7	1.87723	1	9.38615	5	0.97	0.78	0.140549	0.115691	A	I
BIA-C1020	Cochlioquinone B	472.6	2.11595	1	10.5798	5	0.957	0.667	0.133549	0.0339841	A	A
BIA-C1768	Collinin	328.4	3.04507	1	15.2253	5	0.942	0.719	0.125471	0.0715835	A	I
BIA-C1624	Collismycin	275.3	3.6324	1	18.162	5	1.017	0.86	0.165859	0.173536	A	I
BIA-C1021	Concanamycin A	866.1	0.577301	0.5	5.77301	5	1.996	1.59	0.693053	0.701374	A	I
BIA-C1366	Concanamycin B	851.5	0.587199	0.5	5.87199	5	1.823	1.673	0.599892	0.761388	A	I
BIA-C1022	Conglobatin	498.6	2.00562	1	10.0281	5	0.953	0.808	0.131395	0.135936	A	I
BIA-C1980	Conglobatin B	484.6	2.06356	1	10.3178	5	0.967	0.856	0.105926	0.133455	A	I
BIA-C1688	Cordycepin	251.2	3.98089	1	19.9045	5	0.946	0.759	0.127625	0.100506	I	I
BIA-C1480	Corynecin I	254.2	3.93391	1	19.6696	5	0.944	0.683	0.126548	0.0455531	I	I
BIA-C1481	Corynecin II	268.3	3.72717	1	18.6359	5	0.984	0.791	0.148088	0.123644	I	I
BIA-C1482	Corynecin III	282.3	3.54233	1	17.7117	5	0.933	0.694	0.120625	0.0535069	I	I
BIA-C1483	Corynecin IV	296.3	3.37496	1	16.8748	5	0.99	0.771	0.151319	0.109183	I	I
BIA-C1484	Corynecin V	310.3	3.22269	1	16.1134	5	0.952	0.844	0.130856	0.161967	I	I
BIA-C1726	Coumaric acid, p-	164.2	6.09013	1	30.4507	5	0.962	0.816	0.136241	0.141721	I	I
BIA-C1958	Cryptopleurine	377.5	2.64901	1	13.245	5	0.896	0.865	0.0686943	0.13894	A	I
BIA-C1125	Curvularin	292.3	3.42114	1	17.1057	5	0.961	0.751	0.135703	0.0947216	I	I
BIA-C1713	Cyclo(D-Ala-L-Pro)	168.2	5.9453	1	29.7265	5	0.97	0.8	0.140549	0.130152	I	I
BIA-C1361	Cyclo(delta-Ala-L-Val)	168.1	5.94884	1	29.7442	5	0.969	0.688	0.140011	0.0491685	I	I
BIA-C1710	Cyclo(L-Leu-L-Pro)	210.3	4.75511	1	23.7756	5	1.005	0.749	0.159397	0.0932755	I	I
BIA-C1711	Cyclo(L-Leu-L-Trp)	299.4	3.34001	1	16.7001	5	0.979	0.833	0.145396	0.154013	I	I
BIA-C1716	Cyclo(L-Phe-L-Phe)	294.4	3.39674	1	16.9837	5	0.969	0.78	0.140011	0.115691	I	I
BIA-C1358	Cyclo(L-Phe-L-Pro)	244.3	4.09333	1	20.4666	5	1.002	0.837	0.157781	0.156905	I	I
BIA-C1709	Cyclo(L-Phe-L-Val)	246.3	4.06009	1	20.3004	5	0.978	0.688	0.144857	0.0491685	I	I
BIA-C1359	Cyclo(L-Pro-L-Tyr)	260.3	3.84172	1	19.2086	5	0.982	0.799	0.147011	0.129429	I	I
BIA-C1360	Cyclo(L-Pro-L-Val)	196.3	5.09424	1	25.4712	5	0.95	0.804	0.129779	0.133044	I	I
BIA-C1721	Cyclo(L-Trp-L-Trp)	372.4	2.68528	1	13.4264	5	0.951	0.798	0.130318	0.128706	I	I
BIA-C1708	Cyclo(L-Tyr-L-Val)	262.3	3.81243	1	19.0621	5	0.921	0.816	0.114163	0.141721	I	I
BIA-C1197	Cycloechinulin	351.4	2.84576	1	14.2288	5	0.948	0.774	0.128702	0.111352	I	I
BIA-C1415	Cycloheximide	281.4	3.55366	1	17.7683	5	1.83	1.746	0.603662	0.814172	A	I
BIA-C1126	Cyclopenin	294.3	3.39789	1	16.9895	5	0.975	0.819	0.143242	0.14389	I	I
BIA-C1154	Cyclopeptine	280.3	3.56761	1	17.838	5	0.953	0.691	0.131395	0.0513377	I	I
BIA-C1244	Cyclopiazonic acid	336.4	2.97265	1	14.8633	5	0.929	0.821	0.118471	0.145336	A	I
BIA-C1208	Cyclosporin A	1202.6	0.831532	1	4.15766	5	0.947	0.836	0.128164	0.156182	A	I
BIA-C1245	Cyclosporin B	1188.6	0.841326	1	4.20663	5	0.942	0.812	0.125471	0.138829	A	I
BIA-C1246	Cyclosporin C	1218.6	0.820614	1	4.10307	5	0.959	0.86	0.134626	0.173536	A	I
BIA-C1247	Cyclosporin D	1216.7	0.821895	1	4.10948	5	1.006	0.853	0.159935	0.168474	A	I
BIA-C1248	Cyclosporin H	1202.6	0.831532	1	4.15766	5	0.944	0.811	0.126548	0.138106	A	I
BIA-C1249	Cytochalasin A	477.6	2.0938	1	10.469	5	0.966	0.821	0.138395	0.145336	A	A
BIA-C1250	Cytochalasin B	479.6	2.08507	1	10.4254	5	0.964	0.82	0.137318	0.144613	A	I
BIA-C1169	Cytochalasin C	507.6	1.97006	1	9.85028	5	0.925	0.841	0.116317	0.159798	I	I
BIA-C1170	Cytochalasin D	507.6	1.97006	1	9.85028	5	0.956	0.853	0.13301	0.168474	A	I
BIA-C1251	Cytochalasin E	495.6	2.01776	1	10.0888	5	0.951	0.832	0.130318	0.15329	A	I
BIA-C1023	Cytochalasin H	493.6	2.02593	1	10.1297	5	1.019	0.681	0.166936	0.044107	A	I
BIA-C1024	Cytochalasin J	451.6	2.21435	1	11.0717	5	0.96	0.827	0.135164	0.149675	I	I
BIA-D1723	Daidzein	254.2	3.93391	1	19.6696	5	0.979	0.846	0.145396	0.163413	I	I
BIA-D1382	Dalbavancin	1816.7	0.550449	1	2.75224	5	0.769	0.68	0.0323102	0.0433839	I	I
BIA-D1355	Dalfopristin mesylate	787	1.27065	1	6.35324	5	0.959	0.674	0.134626	0.0390456	I	I
BIA-D1205	Daptomycin	1620.7	0.617017	1	3.08509	5	0.889	0.834	0.0969305	0.154736	I	I
BIA-E1433	Davercin	759.9	1.31596	1	6.57981	5	0.762	0.803	0.0285407	0.132321	I	I
BIA-D1368	Deacetylanisomycin	223.3	4.47828	1	22.3914	5	0.976	0.784	0.14378	0.118583	A	I
BIA-D1074	Deacetylravidomycin	521.6	1.91718	1	9.58589	5	1.728	1.828	0.548735	0.873463	A	I
BIA-D1497	Decanoyl-L-homoserine lactone	255.4	3.91543	1	19.5771	5	0.96	0.848	0.135164	0.164859	I	I
BIA-D1412	Decatromicin B	855.9	1.16836	1	5.8418	5	0.946	0.785	0.127625	0.119306	I	I
BIA-D1288	Deethylindanomycin	465.6	2.14777	1	10.7388	5	0.967	0.853	0.138934	0.168474	A	I
BIA-D1155	Dehydrocyclopeptine	278.3	3.59324	1	17.9662	5	0.947	0.757	0.128164	0.09906	I	I
BIA-D1462	Demeclocycline	464.9	2.151	1	10.755	5	0.989	0.8	0.150781	0.130152	A	I
BIA-D1025	Demethoxyviridiol	324.3	3.08356	1	15.4178	5	0.963	0.81	0.13678	0.137383	A	I
BIA-D1352	Demethylerythromycin A, N-	719.9	1.38908	1	6.94541	5	0.909	0.696	0.107701	0.054953	I	I
BIA-D1174	Deoxybrevianamide E	351.4	2.84576	1	14.2288	5	0.977	0.81	0.144319	0.137383	I	I
BIA-D1332	Deoxyenterocin	428.4	2.33427	1	11.6713	5	0.981	0.853	0.146473	0.168474	I	I
BIA-F1437	Deoxyfusapyrone	590.8	1.69262	1	8.4631	5	0.952	0.788	0.130856	0.121475	I	I
BIA-D1850	Deoxygerfelin	274.3	3.64564	1	18.2282	5	0.96	0.798	0.135164	0.128706	I	I
BIA-D1928	Deoxynivalenol	296.3	3.37496	1	16.8748	5	0.927	0.852	0.0849502	0.131018	A	I
BIA-D1328	Deoxyviolacein	327.3	3.0553	1	15.2765	5	0.933	0.962	0.120625	0.247289	A	I
BIA-D1514	Derquantel	479.6	2.08507	1	10.4254	5	1	0.822	0.156704	0.146059	I	I
BIA-D1882	Descarbamylnovobiocin	569.6	1.75562	1	8.77809	5	0.89	0.754	0.097469	0.0968908	A	I
BIA-D1294	Desertomycin A	1192.5	0.838574	1	4.19287	5	0.939	0.798	0.123856	0.128706	I	I
BIA-D1026	Desotamide	696.8	1.43513	1	7.17566	5	0.987	0.689	0.149704	0.0498915	I	I
BIA-D1929	Diacetoxyscirpenol	366.41	2.72918	1	13.6459	5	0.923	0.786	0.0828526	0.0907983	A	I
BIA-D1607	Diacetylcercosporin	632.6	1.58078	1	7.90389	5	0.944	0.821	0.126548	0.145336	A	A
BIA-D1389	Diacetylphloroglucinol	210.2	4.75737	1	23.7869	5	0.882	0.768	0.093161	0.107014	I	I
BIA-D1618	Didechlorofidaxomicin			1		5	0.909	0.8	0.107701	0.130152	I	I
BIA-D1670	Diffractaic acid	374.4	2.67094	1	13.3547	5	0.965	0.79	0.137857	0.122921	I	I
BIA-D1392	Dihydroaeruginoic acid	223.3	4.47828	1	22.3914	5	0.916	0.798	0.11147	0.128706	I	I
BIA-D1252	Dihydrocyclosporin A	1204.6	0.830151	1	4.15076	5	0.923	0.807	0.11524	0.135213	A	I
BIA-D1765	Dihydroeuphol	428.8	2.33209	1	11.6604	5	0.986	0.759	0.149165	0.100506	I	I
BIA-D1887	Dihydronovobiocin	614.6	1.62707	1	8.13537	5	0.761	0.687	0.0280022	0.0484454	I	I
BIA-D1526	Dihydropleuromutilin	380.5	2.62812	1	13.1406	5	0.974	0.803	0.142703	0.132321	I	I
BIA-D1599	Dihydrospinosyn A aglycone	404.5	2.47219	1	12.3609	5	0.967	0.794	0.138934	0.125813	I	I
BIA-D1523	Dimethoxyphenazine, 1,6-	240.3	4.16146	1	20.8073	5	0.948	0.815	0.128702	0.140998	I	I
BIA-D1027	Dinactin	765	1.30719	1	6.53595	5	0.868	0.733	0.085622	0.0817064	A	I
BIA-D1573	Dipicolinic acid	167.1	5.98444	1	29.9222	5	0.967	0.656	0.138934	0.0260304	I	I
BIA-D1314	Dirithromycin	835.1	1.19746	1	5.98731	5	0.867	0.651	0.0850835	0.022415	I	I
BIA-D1498	Dodecanoyl-L-homoserine lactone	283.4	3.52858	1	17.6429	5	0.89	0.798	0.097469	0.128706	I	I
BIA-D1301	Doramectin	899.1	1.11222	1	5.56112	5	0.917	0.775	0.112009	0.112075	I	I
BIA-D1584	Doramectin aglycone	610.7	1.63747	1	8.18733	5	0.962	0.792	0.136241	0.124367	I	I
BIA-D1582	Doramectin monosaccharide	755	1.3245	1	6.62252	5	0.967	0.797	0.138934	0.127983	I	I
BIA-D1580	Doramectin, delta2-	899.1	1.11222	1	5.56112	5	0.965	0.828	0.137857	0.150398	I	I
BIA-D1577	Doramectin, epi-	899.1	1.11222	1	5.56112	5	1.02	0.877	0.161258	0.155228	I	I
BIA-D1664	Doripenem	420.5	2.37812	1	11.8906	5	0.999	0.835	0.156166	0.155459	I	I
BIA-D1229	Doxorubicin	543.5	1.83993	1	9.19963	5	0.959	0.663	0.134626	0.0310918	A	I
BIA-D1469	Doxycycline	444.4	2.25023	1	11.2511	5	0.879	0.647	0.0915455	0.0195228	I	I
BIA-D1771	Drimendiol	238.4	4.19463	1	20.9732	5	0.966	0.781	0.138395	0.116414	I	I
BIA-D1772	Drimenol	222.4	4.4964	1	22.482	5	0.978	0.774	0.144857	0.111352	I	I
BIA-D1394	Drimentine A	503.7	1.98531	1	9.92654	5	0.996	0.688	0.15455	0.0491685	A	I
BIA-D1395	Drimentine B	485.7	2.05888	1	10.2944	5	0.995	0.831	0.154012	0.152567	A	I
BIA-D1396	Drimentine C	487.7	2.05044	1	10.2522	5	0.907	0.85	0.103955	0.137909	A	I
BIA-D1667	Duclauxin	546.5	1.82983	1	9.14913	5	0.98	0.866	0.145934	0.177874	I	I
BIA-E1253	Echinocandin B	1060.2	0.943218	1	4.71609	5	0.992	0.711	0.152396	0.065799	A	I
BIA-E1684	Echinulin	461.6	2.16638	1	10.8319	5	1.001	0.85	0.157243	0.166305	I	I
BIA-E1028	Elaiophylin	1025.3	0.975324	1	4.87662	5	0.954	0.689	0.131933	0.0498915	A	A
BIA-E1645	Elasnin	392.6	2.54712	1	12.7356	5	0.968	0.774	0.139472	0.111352	I	I
BIA-E1545	Emamectin B1a	886.1	1.12854	1	5.6427	5	0.991	0.699	0.151858	0.0571222	A	A
BIA-E1845	Emestrin	598.6	1.67056	1	8.35282	5	0.943	1.619	0.122211	0.631174	A	A
BIA-E1706	Emodin	270.2	3.70096	1	18.5048	5	1.052	0.831	0.177485	0.125722	I	I
BIA-E1165	Enniatin A	681.9	1.46649	1	7.33245	5	0.983	0.865	0.14755	0.177151	A	I
BIA-E1166	Enniatin A1	667.9	1.49723	1	7.48615	5	0.98	0.8	0.145934	0.130152	A	I
BIA-E1167	Enniatin B	639.8	1.56299	1	7.81494	5	0.992	0.695	0.152396	0.0542299	A	I
BIA-E1168	Enniatin B1	653.9	1.52929	1	7.64643	5	0.967	0.828	0.138934	0.150398	A	I
BIA-E1071	Enniatin complex	639.8	1.56299	1	7.81494	5	0.981	0.827	0.146473	0.149675	A	I
BIA-E1555	Enopeptin A	896	1.11607	1	5.58036	5	0.969	0.826	0.140011	0.148952	I	I
BIA-E1279	Enterocin	444.4	2.25023	1	11.2511	5	0.96	0.828	0.130832	0.123797	I	I
BIA-E1346	Epianhydrochlortetracycline hydrochloride	497.3	2.01086	1	10.0543	5	0.917	0.784	0.109026	0.0955741	I	I
BIA-E1341	Epianhydrotetracycline hydrochloride	462.9	2.16029	1	10.8015	5	0.872	0.644	0.087776	0.0173536	I	I
BIA-E1345	Epichlortetracycline hydrochloride	515.4	1.94024	1	9.7012	5	0.848	0.672	0.0748519	0.0375994	I	I
BIA-E1427	Epicoccamide	557.7	1.79308	1	8.96539	5	0.967	0.822	0.138934	0.146059	I	I
BIA-E1434	Epiequisetin	373.5	2.67738	1	13.3869	5	0.929	0.68	0.118471	0.0433839	A	I
BIA-E1342	Epioxytetracycline	460.4	2.17202	1	10.8601	5	0.959	0.861	0.134626	0.174259	A	I
BIA-E1339	Epitetracycline hydrochloride	480.9	2.07943	1	10.3972	5	0.914	0.681	0.110393	0.044107	I	I
BIA-E1254	Epothilone A	493.7	2.02552	1	10.1276	5	2.11	1.991	0.713996	0.869788	A	I
BIA-E1255	Epothilone B	507.7	1.96967	1	9.84834	5	2.179	1.684	0.748986	0.672867	I	I
BIA-E1171	Epoxycytochalasin C, 19,20-	523.6	1.90985	1	9.54927	5	0.938	0.844	0.123317	0.161967	I	I
BIA-E1172	Epoxycytochalasin D, 19,20-	523.6	1.90985	1	9.54927	5	0.945	0.789	0.127087	0.122198	A	I
BIA-E1300	Eprinomectin	914.1	1.09397	1	5.46986	5	0.941	0.832	0.124933	0.15329	A	I
BIA-E1547	Eprinomectin B1a	914.1	1.09397	1	5.46986	5	0.959	0.816	0.134626	0.141721	A	I
BIA-E1548	Eprinomectin B1b	900.1	1.11099	1	5.55494	5	0.969	0.824	0.140011	0.147505	I	I
BIA-E1029	Equisetin	373.5	2.67738	1	13.3869	5	0.942	0.879	0.121704	0.156511	I	I
BIA-E1311	Erythromycin A	733.9	1.36258	1	6.81292	5	0.806	0.694	0.0527383	0.0378448	I	I
BIA-E1347	Erythromycin A enol ether	715.9	1.39684	1	6.98422	5	0.805	0.881	0.0516963	0.18872	I	I
BIA-E1539	Erythromycin A N-oxide	749.9	1.33351	1	6.66756	5	0.821	0.756	0.0603123	0.0983369	I	I
BIA-E1381	Erythromycin A oxime	749	1.33511	1	6.67557	5	0.78	0.678	0.0382337	0.0419378	I	I
BIA-E1350	Erythromycin B	717.9	1.39295	1	6.96476	5	0.792	0.643	0.0446957	0.0166305	A	I
BIA-E1351	Erythromycin C	719.9	1.38908	1	6.94541	5	0.805	0.715	0.0516963	0.0686913	I	I
BIA-E1517	Erythromycylamine	735	1.36054	1	6.80272	5	0.89	0.796	0.097469	0.12726	I	I
BIA-E1517	Erythromycylamine	735	1.36054	1	6.80272	5	0.89	0.796	0.097469	0.12726	I	I
BIA-E1660	Ethyl orsellinate	196.2	5.09684	1	25.4842	5	0.987	0.817	0.144523	0.116742	I	I
BIA-E1674	Eupenifeldin	548.7	1.82249	1	9.11245	5	0.97	0.81	0.140549	0.137383	A	A
BIA-E1756	Euphol acetate	468.8	2.13311	1	10.6655	5	0.956	0.8	0.13301	0.130152	I	I
BIA-E1676	Evernic acid	332.3	3.00933	1	15.0466	5	0.922	0.775	0.114701	0.112075	I	I
BIA-E1384	Everolimus	958.2	1.04362	1	5.21812	5	0.983	0.76	0.14755	0.101229	A	I
BIA-E1753	Evoxanthine	283.3	3.52983	1	17.6491	5	0.993	0.695	0.152935	0.0542299	I	I
BIA-E1377	Extracellular Death Factor	660.6	1.51378	1	7.56888	5	0.964	0.813	0.137318	0.139552	I	I
BIA-F1420	Feglymycin	1900.9	0.526067	1	2.63033	5	0.95	0.814	0.125761	0.114817	I	I
BIA-F1728	Ferulic acid	194.2	5.14933	1	25.7467	5	0.972	0.832	0.136917	0.126363	I	I
BIA-F1356	Fidaxomicin	1058	0.94518	1	4.7259	5	0.922	0.759	0.114701	0.100506	I	I
BIA-F1619	Filipin complex	654.8	1.52718	1	7.63592	5	0.968	0.859	0.139472	0.172813	I	I
BIA-F1615	Filipin II	638.8	1.56544	1	7.82718	5	0.965	0.967	0.137857	0.250904	I	I
BIA-F1616	Filipin III	654.8	1.52718	1	7.63592	5	1.003	0.794	0.15832	0.125813	I	I
BIA-F1626	Flambalactone	509.3	1.96348	1	9.8174	5	0.967	0.807	0.138934	0.135213	A	I
BIA-F1487	Florfenicol	358.2	2.79174	1	13.9587	5	0.852	0.749	0.0770059	0.0932755	I	I
BIA-F1488	Florfenicol amine HCl	247.3	4.04367	1	20.2184	5	1	0.829	0.156704	0.151121	I	I
BIA-F1699	Folipastatin	380.4	2.62881	1	13.1441	5	0.95	0.855	0.125761	0.141116	I	I
BIA-F1030	Fostriecin	452.4	2.21043	1	11.0522	5	0.964	0.811	0.137318	0.138106	A	I
BIA-F1789	FR 179642	936.9	1.06735	1	5.33675	5	0.95	0.816	0.129779	0.141721	I	I
BIA-F1790	FR 901379	1175.3	0.850847	1	4.25423	5	0.942	0.806	0.125471	0.13449	I	I
BIA-F1702	Frequentin	252.3	3.96354	1	19.8177	5	0.962	0.727	0.136241	0.077368	I	I
BIA-F1625	Fulvic acid	308.2	3.24465	1	16.2232	5	0.944	0.68	0.126548	0.0433839	I	I
BIA-F1256	Fumagillin	458.6	2.18055	1	10.9027	5	1.617	1.25	0.488961	0.455531	A	I
BIA-F1672	Fumarprotocetraric acid	472.4	2.11685	1	10.5843	5	0.953	0.839	0.131395	0.158351	I	I
BIA-F1658	Fumigatin methylether	182.2	5.48847	1	27.4424	5	0.962	0.785	0.131846	0.0962155	A	A
BIA-F1628	Fumiquinazoline D	443.5	2.25479	1	11.274	5	0.964	0.84	0.137318	0.159074	I	I
BIA-F1031	Fumitremorgin C	379.5	1.31752	1	13.1752	5	0.952	0.699	0.126775	0.041052	I	I
BIA-F1257	Fumonisin B1	721.8	1.38543	1	6.92713	5	0.958	0.854	0.129817	0.140475	I	I
BIA-F1258	Fumonisin B2	705.8	1.41683	1	7.08416	5	0.992	0.799	0.147059	0.105196	I	I
BIA-F1666	Funalenone	288.3	3.46861	1	17.343	5	0.988	0.837	0.14503	0.12957	I	I
BIA-F1436	Fusapyrone	606.8	1.64799	1	8.23995	5	0.966	0.841	0.133874	0.132136	I	I
BIA-F1652	Fusaric acid	179.2	5.58036	1	27.9018	5	0.976	0.881	0.138945	0.157793	I	I
BIA-F1435	Fusarisetin A	389.5	2.56739	1	12.837	5	0.979	0.869	0.140467	0.150096	I	I
BIA-F1259	Fusidate sodium	538.7	1.85632	1	9.2816	5	0.786	0.66	0.0425963	0.0160359	A	I
BIA-G1797	Galbinic acid	430.3	2.32396	1	11.6198	5	1.005	0.836	0.153651	0.128929	I	I
BIA-G1032	Galiellalactone	194.2	5.14933	1	25.7467	5	1.078	0.724	0.190669	0.0570879	A	I
BIA-G1568	Gamithromycin	777	1.287	1	6.43501	5	0.815	0.759	0.0573022	0.0795382	I	I
BIA-G1101	Geldanamycin	560.6	1.7838	1	8.91902	5	0.958	0.854	0.129817	0.140475	A	A
BIA-G1033	Geninthiocin	1132.1	0.883314	1	4.41657	5	0.983	0.83	0.142495	0.12508	A	I
BIA-G1722	Genistein	270.2	3.70096	1	18.5048	5	1.004	0.828	0.153144	0.123797	I	I
BIA-G1563	Gentamicin C2b	463.6	2.15703	1	10.7852	5	0.919	0.716	0.110041	0.0519564	I	I
BIA-G1282	Germicidin A	196.2	5.09684	1	25.4842	5	0.927	0.825	0.114097	0.121873	I	I
BIA-G1283	Germicidin B	182.2	5.48847	1	27.4424	5	0.906	0.86	0.103448	0.144323	I	I
BIA-G1034	Gilvocarcin M	482.5	2.07254	1	10.3627	5	0.902	0.852	0.10142	0.139192	I	I
BIA-G1035	Gilvocarcin V	494.5	2.02224	1	10.1112	5	0.79	0.706	0.0446247	0.045542	A	I
BIA-G1680	Gliorosein	198.2	5.04541	1	25.227	5	0.963	0.874	0.132353	0.153303	A	A
BIA-G1987	Glioroseinol	200.2	4.995	1	24.975	5	0.922	0.665	0.111562	0.0192431	I	I
BIA-G1260	Gliotoxin	326.4	3.06373	1	15.3186	5	2.103	1.862	0.710446	0.787043	A	A
BIA-G1793	GR24	298.3	3.35233	1	16.7616	5	0.978	0.705	0.139959	0.0449006	I	I
BIA-G1794	GR5			1		5	0.948	0.852	0.0959622	0.131018	I	I
BIA-G1592	Gramicidin complex	1883.3	0.530983	1	2.65491	5	0.899	0.833	0.0998986	0.127004	A	I
BIA-G1559	Graphislactone A	302.3	3.30797	1	16.5399	5	0.967	0.892	0.134381	0.164849	I	I
BIA-G1212	Griseofulvin	352.8	2.83447	1	14.1723	5	0.947	0.823	0.124239	0.12059	I	I
BIA-H1764	Hecogenin acetate	472.7	2.11551	1	10.5775	5	0.908	0.854	0.104462	0.140475	I	I
BIA-H1930	Helvolic acid	568.7	1.7584	1	8.79198	5	0.864	0.811	0.051914	0.106033	I	I
BIA-E1777	Hemioxanthromicin	260.3	3.84172	1	19.2086	5	0.942	0.767	0.125471	0.106291	A	A
BIA-H1520	Hemipyocyanine	196.2	5.09684	1	25.4842	5	0.893	0.836	0.096856	0.128929	A	I
BIA-H1567	Herbicidin A	551.5	1.81324	1	9.06618	5	0.951	0.868	0.126268	0.149455	A	I
BIA-H1036	Herbimycin A	574.7	1.74004	1	8.70019	5	0.951	0.832	0.126268	0.126363	A	I
BIA-H1144	Herbimycin C	560.6	1.7838	1	8.91902	5	0.959	0.863	0.130325	0.146248	A	I
BIA-H1286	Heronamide C	449.6	2.2242	1	11.121	5	0.932	0.843	0.116633	0.133419	A	I
BIA-H1766	Hesperidin	610.6	1.63773	1	8.18867	5	1.006	0.701	0.154158	0.0423348	I	I
BIA-H1500	Hexadecanoyl-L-homoserine lactone	339.5	2.94551	1	14.7275	5	0.975	0.815	0.138438	0.115459	I	I
BIA-H1495	Hexanoyl-L-homoserine lactone	199.3	5.01756	1	25.0878	5	0.907	0.833	0.103955	0.127004	I	I
BIA-H1746	Himandridine	523.6	1.90985	1	9.54927	5	1.014	0.848	0.158215	0.136626	I	I
BIA-H1744	Himbacine	345.5	2.89436	1	14.4718	5	0.958	0.865	0.129817	0.14753	I	I
BIA-H1745	Himbadine	329.5	3.0349	1	15.1745	5	1.136	0.887	0.220081	0.161642	I	I
BIA-H1748	Himbosine	635.7	1.57307	1	7.86535	5	0.985	0.856	0.143509	0.141758	I	I
BIA-H1747	Himgaline	317.5	3.14961	1	15.748	5	0.944	0.841	0.122718	0.132136	A	I
BIA-H1635	Hirsutide	568.7	1.7584	1	8.79198	5	0.959	0.829	0.130325	0.124439	I	I
BIA-H1948	Hodgkinsine	518.7	1.9279	1	9.63948	5	0.933	0.725	0.0880965	0.0536258	A	A
BIA-H1941	Hodgkinsine B	518.7	1.9279	1	9.63948	5	0.906	0.74	0.0739381	0.0627666	A	A
BIA-H1942	Hodgkinsine trimethyl iodide	944.5	1.05876	1	5.29381	5	0.946	0.859	0.0949135	0.135283	I	I
BIA-H1954	Hydrastine	383.4	2.60824	1	13.0412	5	0.98	0.742	0.112743	0.0639854	I	I
BIA-H1651	Hydroaurantiogliocladin	198.2	5.04541	1	25.227	5	0.972	0.825	0.136917	0.121873	A	A
BIA-H1736	Hydroxy-6-methyl-2-pyrone, 4-	126.1	7.93021	1	39.6511	5	0.92	0.851	0.110548	0.13855	I	I
BIA-H1558	Hydroxyalternariol, 4-	274.2	3.64697	1	18.2349	5	0.901	0.779	0.100913	0.0923669	I	I
BIA-H1963	Hydroxycanthinone	236.2	4.2337	1	21.1685	5	0.91	0.811	0.0760357	0.106033	I	I
BIA-H1961	Hydroxylupanine	264.4	3.78215	1	18.9107	5	0.94	0.883	0.0917672	0.149909	I	I
BIA-H1978	Hydroxymethyl ammocidin			1		5	0.915	0.715	0.108012	0.0513149	A	I
BIA-O1062	Hydroxyoligomycin A, 21-	807.1	1.239	1	6.19502	5	0.917	0.85	0.109026	0.137909	A	I
BIA-P1632	Hydroxypaspalinine, 14-alpha-	449.5	2.22469	1	11.1235	5	0.981	0.835	0.141481	0.128287	I	I
BIA-H1068	Hydroxypestalotin, 7-	230.3	4.34216	1	21.7108	5	0.94	0.834	0.12069	0.127646	A	I
BIA-H1295	Hygrolidin	690.9	1.44739	1	7.23694	5	2.036	1.959	0.676471	0.849262	A	I
BIA-H1562	Hygromycin B	527.5	1.89573	1	9.47867	5	0.95	0.822	0.125761	0.119949	I	I
BIA-I1223	Ikarugamycin	478.6	2.08943	1	10.4471	5	2.142	1.829	0.730223	0.765876	A	A
BIA-I1685	Illudin M	248.3	4.02739	1	20.1369	5	2.016	1.577	0.666329	0.604233	A	A
BIA-I1398	Illudin S	264.3	3.78358	1	18.9179	5	2.088	2.144	0.70284	0.967928	A	A
BIA-I1296	Indanomycin	493.7	2.02552	1	10.1276	5	1.197	0.859	0.251014	0.143682	A	I
BIA-I1040	Indolmycin	257.3	3.88651	1	19.4326	5	1.21	0.722	0.257606	0.055805	I	I
BIA-I1280	Integracin A	628.8	1.59033	1	7.95165	5	0.969	0.84	0.135396	0.131495	I	I
BIA-I1281	Integracin B	586.8	1.70416	1	8.52079	5	1.015	0.827	0.158722	0.123156	A	I
BIA-I1261	Ionomycin	709	1.41044	1	7.05219	5	1.022	0.784	0.162272	0.0955741	A	I
BIA-I1041	Isoapoptolidin	1129.4	0.885426	1	4.42713	5	0.962	0.765	0.131846	0.0833868	A	I
BIA-I1656	Isochlortetracycline	478.9	2.08812	1	10.4406	5	1.015	0.836	0.158722	0.128929	A	I
BIA-I1262	Isocyclosporin A	1202.6	0.831532	1	4.15766	5	1.007	0.857	0.154665	0.142399	A	I
BIA-I1729	Isoferulic acid	194.2	5.14933	1	25.7467	5	0.922	0.853	0.111562	0.139833	I	I
BIA-I1633	Isokotanin B	424.4	2.35627	1	11.7813	5	0.889	0.839	0.0948276	0.130853	A	I
BIA-I1957	Isoreserpiline	412.5	2.42424	1	12.1212	5	0.943	0.874	0.0933403	0.144424	I	I
BIA-I1830	IT-143A	469.7	2.12902	1	10.6451	5	0.959	0.81	0.130325	0.112251	A	I
BIA-I1829	IT-143B	455.6	2.19491	1	10.9745	5	0.957	0.855	0.12931	0.141116	A	I
BIA-I1119	Ivermectin B1a	875.1	1.14273	1	5.71363	5	0.974	0.837	0.137931	0.12957	I	I
BIA-I1151	Ivermectin B1a aglycone	586.8	1.70416	1	8.52079	5	0.958	0.828	0.129817	0.123797	I	I
BIA-I1150	Ivermectin B1a monosaccharide	730.9	1.36818	1	6.84088	5	1.01	0.828	0.156187	0.123797	I	I
BIA-I1581	Ivermectin B1a, delta2-	875.1	1.14273	1	5.71363	5	0.967	0.843	0.134381	0.133419	A	I
BIA-I1578	Ivermectin B1a, epi-	875.1	1.14273	1	5.71363	5	0.958	0.835	0.129817	0.128287	A	I
BIA-I1117	Ivermectin B1b	861.1	1.16131	1	5.80653	5	0.992	0.866	0.147059	0.148172	I	I
BIA-J1832	Janthitrem A	601.8	1.66168	1	8.30841	5	0.949	0.837	0.125254	0.12957	I	I
BIA-J1720	JBIR-15	418.5	2.38949	1	11.9474	5	1.108	0.867	0.205882	0.148813	I	I
BIA-J1788	Josamycin	828	1.20773	1	6.03865	5	0.901	0.704	0.100913	0.0442591	I	I
BIA-J1739	Juglone	174.2	5.74053	1	28.7026	5	0.953	0.803	0.127282	0.107761	A	A
BIA-K1225	K252A	467.5	2.13904	1	10.6952	5	1.908	1.677	0.611562	0.668377	A	A
BIA-K1413	Kanchanamycin A	1055.3	0.947598	1	4.73799	5	0.944	0.85	0.122718	0.137909	I	I
BIA-K1792	Karrikin 2	136.1	7.34754	1	36.7377	5	0.957	0.84	0.12931	0.131495	I	I
BIA-K1791	Karrikinolide	150.1	6.66223	1	33.3111	5	0.948	0.845	0.124746	0.134702	I	I
BIA-K1042	Kazusamycin A	556.7	1.7963	1	8.9815	5	0.932	0.814	0.116633	0.114817	A	I
BIA-K1043	Kazusamycin B	542.7	1.84264	1	9.21319	5	0.952	0.879	0.126775	0.156511	A	I
BIA-K1143	Kendomycin	486.6	2.05508	1	10.2754	5	2.332	2.039	0.826572	0.900577	A	A
BIA-K1329	Kibdelone A	582	1.71821	1	8.59107	5	2.589	2.154	0.956897	0.974343	A	A
BIA-K1330	Kibdelone B	584	1.71233	1	8.56164	5	2.461	2.099	0.891988	0.939064	A	A
BIA-K1331	Kibdelone C	586	1.70648	1	8.53242	5	2.657	2.133	0.991379	0.960872	A	A
BIA-K1116	Kigamicin C	809.8	1.23487	1	6.17436	5	2.674	2.194	1	1	A	A
BIA-K1153	Kijanimicin	1317.5	0.759013	1	3.79507	5	0.702	0.635	0	0	I	I
BIA-K1696	Kojic acid	142.1	7.0373	1	35.1865	5	0.965	0.853	0.133367	0.139833	I	I
BIA-K1634	Kotanin	438.4	2.28102	1	11.4051	5	0.984	0.838	0.143002	0.130212	I	I
BIA-K1945	Kreysigine	385.5	2.59403	1	12.9702	5	0.922	0.862	0.0823283	0.137112	I	I
BIA-K1640	Kumbicin C	436.5	2.29095	1	11.4548	5	0.916	0.865	0.108519	0.14753	I	I
BIA-L1621	L 156602	841	1.18906	1	5.9453	5	2.539	2.147	0.931542	0.969852	A	A
BIA-L1044	L-681217	659.8	1.51561	1	7.57805	5	0.927	0.852	0.114097	0.139192	I	I
BIA-L1401	Lachnone A	206.2	4.84966	1	24.2483	5	0.976	0.876	0.138945	0.154586	I	I
BIA-L1613	Lagosin	670.8	1.49076	1	7.45379	5	0.984	0.82	0.143002	0.118666	I	A
BIA-L1533	Lasalocid	590.8	1.69262	1	8.4631	5	0.933	0.805	0.11714	0.109044	A	I
BIA-L1128	Lateropyrone	318.2	3.14268	1	15.7134	5	0.926	0.827	0.11359	0.123156	I	I
BIA-L1669	Lecanoric acid	318.3	3.14169	1	15.7085	5	0.929	0.69	0.115112	0.035279	I	I
BIA-L1903	Leoidin	413.2	2.42014	1	12.1007	5	0.815	0.811	0.0573022	0.112893	I	I
BIA-L1783	Lepimectin A4	719.9	1.38908	1	6.94541	5	0.947	0.824	0.124239	0.121232	I	I
BIA-L1045	Leptomycin A	526.7	1.89861	1	9.49307	5	0.78	0.664	0.0395538	0.0186017	A	A
BIA-L1046	Leptomycin B	540.7	1.84945	1	9.24727	5	2.673	2.145	0.999493	0.96857	A	A
BIA-L1369	Leucanicidin	783	1.27714	1	6.3857	5	2.101	1.841	0.709432	0.773573	A	I
BIA-L1451	Leucinostatin A	1218.6	0.820614	1	4.10307	5	0.957	0.813	0.12931	0.114176	A	I
BIA-L1538	Leucomycin A1	786	1.27226	1	6.36132	5	0.843	0.713	0.071501	0.0500321	I	I
BIA-L1365	Leucomycin A13	800	1.25	1	6.25	5	0.893	0.699	0.096856	0.041052	I	I
BIA-L1364	Leucomycin A4	814	1.2285	1	6.14251	5	0.868	0.793	0.0841785	0.101347	I	I
BIA-L1357	Leucomycin A5	771.9	1.2955	1	6.47752	5	0.911	0.727	0.105984	0.0590122	I	I
BIA-L1551	Leucomycin complex	793	1.26103	1	6.30517	5	0.898	0.7	0.0993915	0.0416934	I	I
BIA-L1755	Limonin	470.5	2.1254	1	10.627	5	0.928	0.839	0.114604	0.130853	I	I
BIA-L1457	Lincomycin	406.5	2.46002	1	12.3001	5	0.944	0.79	0.122718	0.0994227	I	I
BIA-L1418	Lipomycin, alpha-	587.7	1.70155	1	8.50774	5	0.972	0.797	0.136917	0.103913	I	I
BIA-L1160	LL Z1640-2	362.4	2.75938	1	13.7969	5	0.944	0.834	0.122718	0.127646	A	I
BIA-L1161	LL Z1640-4	364.4	2.74424	1	13.7212	5	0.912	0.839	0.106491	0.130853	I	I
BIA-L1671	Lobaric acid	456.6	2.1901	1	10.9505	5	0.908	0.859	0.104462	0.143682	I	I
BIA-L1264	Lovastatin	404.5	2.47219	1	12.3609	5	0.96	0.832	0.130832	0.126363	A	A
BIA-L1951	Lupanine	248.4	4.02576	1	20.1288	5	0.935	0.829	0.0891453	0.117002	I	I
BIA-L1759	Lupeol	426.7	2.34357	1	11.7178	5	0.953	0.833	0.127282	0.127004	A	I
BIA-L1129	Luteoreticulin	341.4	2.92912	1	14.6456	5	0.882	0.851	0.0912779	0.13855	A	I
BIA-L1139	Luzopeptin A	1427.4	0.700574	1	3.50287	5	0.894	1.587	0.0973631	0.610648	A	I
BIA-L1047	Lydicamycin	855.1	1.16945	1	5.84727	5	0.972	0.837	0.136917	0.12957	I	I
BIA-M1308	Maduramicin	917.1	1.09039	1	5.45197	5	0.933	0.841	0.11714	0.132136	A	I
BIA-M1979	Malolactomycin C	1216.5	0.82203	1	4.11015	5	0.91	0.777	0.105477	0.091084	I	I
BIA-M1905	Manumycin A	550.6	1.8162	1	9.081	5	0.911	0.834	0.105984	0.127646	A	I
BIA-M1103	Marcfortine A	477.6	2.0938	1	10.469	5	0.934	0.824	0.117647	0.121232	I	I
BIA-M1464	Meclocycline	476.9	2.09688	1	10.4844	5	1.04	0.719	0.1714	0.0538807	A	I
BIA-M1446	Meleagrin	433.5	2.30681	1	11.534	5	0.934	0.811	0.117647	0.112893	I	I
BIA-M1953	Mellicopine	313.3	3.19183	1	15.9591	5	0.96	0.822	0.102255	0.112736	I	I
BIA-M1846	Mer-NF5003E	388.5	2.574	1	12.87	5	0.988	0.847	0.14503	0.135985	I	I
BIA-M1848	Mer-NF5003F	386.5	2.58732	1	12.9366	5	0.89	0.86	0.0953347	0.144323	I	I
BIA-M1467	Methacycline	442.4	2.2604	1	11.302	5	0.954	0.704	0.127789	0.0442591	A	I
BIA-M1952	Methoxyellipticine	276.3	3.61925	1	18.0963	5	0.866	0.756	0.0529628	0.0725168	A	A
BIA-M1955	Methoxymethylfuroquinoline trione	259.2	3.85802	1	19.2901	5	0.932	0.694	0.0875721	0.0347349	A	A
BIA-M1962	Methylcanidine	481.1	2.07857	1	10.3928	5	0.943	0.895	0.0933403	0.157221	I	I
BIA-M1661	Methylorsellinic acid, 3-	182.2	5.48847	1	27.4424	5	0.954	0.823	0.127789	0.12059	A	A
BIA-M1655	Methylsalicylic acid, 6-	152.2	6.5703	1	32.8515	5	0.919	0.864	0.110041	0.146889	I	I
BIA-M1880	Methylspinazarin	236.2	4.2337	1	21.1685	5	0.929	0.821	0.115112	0.119307	A	A
BIA-M1214	Methylsterigmatocystin, O-	338.3	2.95596	1	14.7798	5	0.969	0.825	0.135396	0.121873	A	I
BIA-M1959	Methylthiocanthinone	266.3	3.75516	1	18.7758	5	0.965	0.843	0.104877	0.125533	I	I
BIA-M1149	Methylviridicatin, O-	251.3	3.97931	1	19.8965	5	1.11	0.842	0.206897	0.132777	I	I
BIA-M1209	Mevastatin	390.5	2.56082	1	12.8041	5	0.945	0.791	0.123225	0.100064	A	I
BIA-M1550	Micafungin sodium	1292.3	0.773814	1	3.86907	5	0.938	0.753	0.119675	0.0756895	I	I
BIA-M1590	Micrococcin P1	1144.4	0.87382	1	4.3691	5	0.838	0.698	0.0689655	0.0404105	I	I
BIA-M1553	Milbemectin	542.3	1.844	1	9.21999	5	0.961	0.841	0.131339	0.132136	I	I
BIA-M1051	Milbemycin A3	528.7	1.89143	1	9.45716	5	0.92	0.773	0.110548	0.0885183	I	I
BIA-M1531	Milbemycin A3 oxime	541.7	1.84604	1	9.2302	5	0.954	0.812	0.127789	0.113534	A	I
BIA-M1052	Milbemycin A4	542.7	1.84264	1	9.21319	5	0.942	0.837	0.121704	0.12957	I	I
BIA-M1532	Milbemycin A4 oxime	555.7	1.79953	1	8.99766	5	0.966	0.846	0.133874	0.135343	A	I
BIA-M1299	Milbemycin oxime	555.7	1.79953	1	8.99766	5	0.949	0.837	0.125254	0.12957	A	I
BIA-M1472	Minocycline HCl	493.9	2.0247	1	10.1235	5	0.791	0.647	0.0451318	0.00769724	I	I
BIA-M1268	Mithramycin A	1085.2	0.921489	1	4.60745	5	0.776	0.698	0.0375254	0.0404105	A	I
BIA-M1183	Mitomycin C	334.3	2.99133	1	14.9566	5	0.928	0.693	0.114604	0.0372033	A	I
BIA-M1297	Moenomycin complex	1583.6	0.631473	1	3.15736	5	0.877	0.708	0.0887424	0.0468249	I	I
BIA-M1055	Monactin	751	1.33156	1	6.65779	5	0.9	0.802	0.100406	0.10712	A	I
BIA-M1400	Monazomycin	1364.8	0.732708	1	3.66354	5	0.89	0.849	0.0953347	0.137267	I	I
BIA-M1303	Monensin A	670.8	1.49076	1	7.45379	5	0.947	0.886	0.124239	0.161001	A	I
BIA-M1269	Moniliformin	120	8.33333	1	41.6667	5	0.871	0.826	0.0856998	0.122514	I	I
BIA-M1378	Monoacetylphloroglucinol	168.2	5.9453	1	29.7265	5	0.788	0.856	0.0436105	0.141758	A	I
BIA-M1801	Monocrotaline	325.4	3.07314	1	15.3657	5	0.879	0.84	0.0897566	0.131495	I	I
BIA-M1889	Monomethylsulochrin	346.3	2.88767	1	14.4383	5	0.868	0.807	0.0841785	0.110327	A	I
BIA-M1298	Moxidectin	639.8	1.56299	1	7.81494	5	0.884	0.73	0.0922921	0.0609365	A	I
BIA-M1761	Multiflorenol	426.7	2.34357	1	11.7178	5	0.91	0.813	0.105477	0.114176	I	I
BIA-M1333	Mutilin	320.5	3.12012	1	15.6006	5	0.939	0.841	0.120183	0.132136	I	I
BIA-M1207	Mycophenolic acid	320.3	3.12207	1	15.6104	5	0.942	0.854	0.121704	0.140475	A	I
BIA-M1219	Myriocin	401.5	2.49066	1	12.4533	5	0.917	0.871	0.109026	0.151379	I	I
BIA-N1363	Narasin	765	1.30719	1	6.53595	5	0.823	0.702	0.061359	0.0429763	A	I
BIA-N1938	Narcotine	413.4	2.41896	1	12.0948	5	0.99	0.83	0.117986	0.117611	I	I
BIA-N1325	Nargenicin	515.6	1.93949	1	9.69744	5	0.913	0.838	0.106998	0.130212	I	I
BIA-N1056	Nemadectin	612.8	1.63185	1	8.15927	5	0.93	0.846	0.115619	0.135343	A	I
BIA-N1057	Neoantimycin	698.8	1.43102	1	7.15512	5	0.97	0.817	0.135903	0.116742	A	I
BIA-N1058	Neoaureothin	477.6	2.0938	1	10.469	5	0.993	0.825	0.147566	0.121873	A	I
BIA-N1641	Neohydroxyaspergillic acid	240.3	4.16146	1	20.8073	5	1.035	0.862	0.168864	0.145606	I	I
BIA-N1931	Neosolaniol	382.4	2.61506	1	13.0753	5	0.922	0.739	0.0823283	0.0621572	A	I
BIA-N1157	Nidulin	443.7	2.25378	1	11.2689	5	0.977	0.876	0.139452	0.154586	I	I
BIA-N1228	Nigericin	724.9	1.3795	1	6.8975	5	0.832	0.732	0.0659229	0.0622194	A	I
BIA-N1694	Nitropropionic acid, 3-	119.1	8.39631	1	41.9815	5	1.057	0.82	0.18002	0.118666	I	I
BIA-N1920	Nivalenol	312.3	3.20205	1	16.0102	5	0.955	0.871	0.0996329	0.142596	A	I
BIA-N1326	Nodusmicin	422.5	2.36686	1	11.8343	5	0.922	0.799	0.111562	0.105196	I	I
BIA-N1575	Nogalamycin	787.8	1.26936	1	6.34679	5	0.954	0.843	0.127789	0.133419	A	I
BIA-N1270	Nonactin	736.9	1.35704	1	6.78518	5	0.93	0.823	0.115619	0.12059	A	I
BIA-N1949	Noracronycine	307.3	3.25415	1	16.2707	5	0.932	0.843	0.0875721	0.125533	I	I
BIA-N1159	Nornidulin	429.7	2.32721	1	11.636	5	0.945	0.811	0.123225	0.112893	I	I
BIA-N1740	Norstictic acid	372.3	2.68601	1	13.43	5	0.972	0.824	0.136917	0.121232	I	I
BIA-N1574	Nosiheptide	1222.4	0.818063	1	4.09031	5	0.759	0.729	0.0289047	0.0602951	A	I
BIA-N1881	Novobiocic acid	395.4	2.52908	1	12.6454	5	1.117	0.858	0.210446	0.14304	A	I
BIA-N1306	Novobiocin	612.6	1.63239	1	8.16193	5	0.791	0.708	0.0451318	0.0468249	I	I
BIA-N1414	Nybomycin	298.3	3.35233	1	16.7616	5	0.92	0.795	0.110548	0.10263	A	I
BIA-N1416	Nystatin A1	926.1	1.0798	1	5.39898	5	0.932	0.82	0.116633	0.118666	I	I
BIA-O1195	Ochratoxin A	403.8	2.47647	1	12.3824	5	0.958	0.816	0.129817	0.1161	I	I
BIA-O1196	Ochratoxin B	369.4	2.70709	1	13.5355	5	0.962	0.781	0.131846	0.0936498	I	I
BIA-O1589	Ochratoxin C	431.9	2.31535	1	11.5768	5	1.005	0.71	0.153651	0.0481078	A	I
BIA-O1501	Octadecanoyl-L-homoserine lactone	367.6	2.72035	1	13.6017	5	0.939	0.845	0.120183	0.134702	I	I
BIA-O1496	Octanoyl-L-homoserine lactone	227.3	4.39947	1	21.9974	5	1.034	0.854	0.168357	0.140475	A	I
BIA-O1304	Oleandomycin	687.9	1.4537	1	7.2685	5	0.963	0.709	0.132353	0.0474663	I	I
BIA-O1059	Oligomycin A	791.1	1.26406	1	6.32031	5	0.94	0.819	0.12069	0.118024	A	I
BIA-O1060	Oligomycin B	805.1	1.24208	1	6.21041	5	0.958	0.839	0.129817	0.130853	A	I
BIA-O1061	Oligomycin C	775.1	1.29016	1	6.45078	5	0.924	0.836	0.112576	0.128929	A	I
BIA-O1438	Oligomycin D	777	1.287	1	6.43501	5	0.985	0.836	0.143509	0.128929	A	I
BIA-O1439	Oligomycin E	821.1	1.21788	1	6.08939	5	0.991	0.87	0.146552	0.150738	A	I
BIA-O1063	Ophiobolin A	400.6	2.49626	1	12.4813	5	0.981	0.837	0.141481	0.12957	A	A
BIA-O1064	Ophiobolin B	402.6	2.48385	1	12.4193	5	0.935	0.839	0.118154	0.130853	A	A
BIA-O1199	Ophiobolin C	386.6	2.58665	1	12.9333	5	0.961	0.833	0.131339	0.127004	A	A
BIA-O1430	Orfamide A	1295.7	0.771784	1	3.85892	5	0.899	0.805	0.0998986	0.109044	I	I
BIA-O1431	Orfamide B	1281.6	0.780275	1	3.90137	5	1.022	0.825	0.162272	0.121873	I	I
BIA-O1657	Orsellinic acid	168.2	5.9453	1	29.7265	5	0.949	0.867	0.125254	0.148813	I	I
BIA-O1659	Orsellinic acid dimethylether	196.2	5.09684	1	25.4842	5	0.953	0.838	0.127282	0.130212	I	I
BIA-O1131	Ostreogrycin A	525.6	1.90259	1	9.51294	5	0.977	0.861	0.139452	0.144965	I	I
BIA-O1627	Oxanthromicin, (+)	654.6	1.52765	1	7.63825	5	1.004	0.72	0.153144	0.0545221	I	I
BIA-O1735	Oxindole	133.2	7.50751	1	37.5375	5	0.943	0.859	0.122211	0.143682	I	I
BIA-O1897	Oxozeaenol, (5E)-7-	362.4	2.75938	1	13.7969	5	0.868	0.848	0.0841785	0.136626	A	A
BIA-O1527	Oxychloroaphine	223.2	4.48029	1	22.4014	5	0.927	0.852	0.114097	0.139192	I	I
BIA-O1336	Oxytetracycline	460.4	2.17202	1	10.8601	5	0.965	0.801	0.133367	0.106479	I	I
BIA-P1639	Padanamide A	661.8	1.51103	1	7.55515	5	1.012	0.799	0.157201	0.105196	I	I
BIA-P1701	Palitantin	254.3	3.93236	1	19.6618	5	0.97	0.862	0.135903	0.145606	I	I
BIA-P1065	Paraherquamide A	493.6	2.02593	1	10.1297	5	1.014	0.876	0.158215	0.154586	I	I
BIA-P1118	Paraherquamide E	477.6	2.0938	1	10.469	5	1.03	0.869	0.166329	0.150096	I	I
BIA-P1372	Parvodicin complex	1732.5	0.577201	1	2.886	5	0.796	0.728	0.0476673	0.0596536	I	I
BIA-P1271	Paxilline	435.6	2.29568	1	11.4784	5	0.902	0.843	0.10142	0.133419	I	I
BIA-P1554	PC-766B	777	1.287	1	6.43501	5	2.139	1.83	0.728702	0.766517	A	A
BIA-P1806	Penicinoline	254.2	3.93391	1	19.6696	5	0.977	0.806	0.139452	0.109686	I	I
BIA-P1629	Penicolinate A	412.5	2.42424	1	12.1212	5	2.257	1.968	0.78854	0.855035	A	I
BIA-P1066	Penigequinolone A	467.6	2.13858	1	10.6929	5	1.022	0.82	0.162272	0.118666	I	I
BIA-P1272	Penitrem A	634.2	1.57679	1	7.88395	5	0.994	0.812	0.148073	0.113534	A	I
BIA-P1273	Pentostatin	268.3	3.72717	1	18.6359	5	0.952	0.882	0.126775	0.158435	I	I
BIA-P1067	Pestalotin	214.3	4.66636	1	23.3318	5	0.92	0.809	0.110548	0.11161	I	I
BIA-P1648	Petromurin C	444.5	2.24972	1	11.2486	5	0.858	0.832	0.0791075	0.126363	A	I
BIA-P1703	PF1163A	477.6	2.0938	1	10.469	5	0.931	0.797	0.116126	0.103913	I	I
BIA-P1704	PF1163B	461.6	2.16638	1	10.8319	5	1.054	0.858	0.178499	0.14304	A	I
BIA-P1691	Phanerosporic acid	380.5	2.62812	1	13.1406	5	1.066	0.788	0.184584	0.0981398	I	I
BIA-P1289	Phenelfamycin E	1226.5	0.815328	1	4.07664	5	0.922	0.792	0.111562	0.100706	I	I
BIA-P1815	Phenylpyropene A	582.6	1.71644	1	8.58222	5	0.959	0.855	0.130325	0.141116	I	I
BIA-P1379	Phloroglucinol	126.1	7.93021	1	39.6511	5	0.976	0.827	0.138945	0.123156	A	I
BIA-P1193	Phomopsin A	789.2	1.26711	1	6.33553	5	0.933	0.806	0.11714	0.109686	I	I
BIA-P1069	Piericidin A	415.6	2.40616	1	12.0308	5	0.925	0.7	0.113083	0.0416934	A	I
BIA-P1210	Pimaricin	665.7	1.50218	1	7.51089	5	0.907	0.848	0.103955	0.136626	I	I
BIA-P1385	Pimecrolimus	810.5	1.23381	1	6.16903	5	0.959	0.853	0.130325	0.139833	A	I
BIA-P1070	Pimprinine	198.2	5.04541	1	25.227	5	0.931	0.819	0.116126	0.118024	I	I
BIA-P1473	Pipacycline	586.6	1.70474	1	8.5237	5	0.932	0.825	0.116633	0.121873	A	I
BIA-P1156	Piperafizine A	304.3	3.28623	1	16.4312	5	0.936	0.808	0.118661	0.110969	I	I
BIA-P1459	Pirlimycin	411	2.43309	1	12.1655	5	0.801	0.725	0.0502028	0.0577293	I	I
BIA-P1411	Pladienolide B	536.7	1.86324	1	9.31619	5	0.937	0.84	0.119168	0.131495	A	I
BIA-P1178	Platencin	425.5	2.35018	1	11.7509	5	0.924	0.802	0.112576	0.10712	I	I
BIA-P1177	Platensimycin	441.5	2.26501	1	11.325	5	0.925	0.791	0.113083	0.100064	I	I
BIA-P1204	Pleuromutilin	378.5	2.64201	1	13.21	5	0.901	0.818	0.100913	0.117383	I	I
BIA-P1763	Pluviatolide	356.4	2.80584	1	14.0292	5	0.941	0.859	0.121197	0.143682	I	I
BIA-P1274	Pneumocandin B0	1065.2	0.938791	1	4.69395	5	0.909	0.774	0.10497	0.0891597	I	I
BIA-P1770	Polygodial	234.3	4.26803	1	21.3402	5	0.961	0.851	0.131339	0.13855	A	A
BIA-P1773	Polygodial pyridazine	230.4	4.34028	1	21.7014	5	0.982	0.865	0.141988	0.14753	I	I
BIA-P1319	Polymyxin E complex	1169.5	0.855066	1	4.27533	5	0.972	0.702	0.136917	0.0429763	I	I
BIA-P1956	Porantherine	217.4	4.59982	1	22.9991	5	0.946	0.896	0.0949135	0.157831	I	I
BIA-P1275	Pravastatin sodium	446.5	2.23964	1	11.1982	5	0.958	0.847	0.129817	0.135985	A	I
BIA-P1194	Prodigiosin	323.4	3.09215	1	15.4607	5	0.892	0.662	0.0963489	0.0173188	A	I
BIA-P1349	Pseudoerythromycin A enol ether	715.9	1.39684	1	6.98422	5	0.975	0.722	0.138438	0.055805	A	I
BIA-P1206	Pseudomonic acid	500.6	1.9976	1	9.98801	5	0.929	0.817	0.115112	0.116742	I	I
BIA-P1104	Pseurotin A	431.4	2.31803	1	11.5902	5	0.928	0.814	0.114604	0.114817	I	I
BIA-P1675	Psoromic acid	358.3	2.79096	1	13.9548	5	0.976	0.797	0.138945	0.103913	I	I
BIA-P1960	Psychotridine	863.2	1.15848	1	5.7924	5	0.941	0.738	0.0922916	0.0615478	A	A
BIA-P1230	Puromycin	471.5	2.12089	1	10.6045	5	0.939	0.802	0.120183	0.10712	A	A
BIA-P1222	Puromycin aminonucleoside	294.3	3.39789	1	16.9895	5	1.012	0.837	0.157201	0.12957	A	I
BIA-P1393	Pyoluteorin	272.1	3.67512	1	18.3756	5	0.895	0.755	0.0681699	0.0719074	A	I
BIA-P1407	Pyrenophorol	312.4	3.20102	1	16.0051	5	0.964	0.82	0.104352	0.111517	I	I
BIA-P1556	Pyridomycin	540.6	1.8498	1	9.24898	5	0.898	0.725	0.0697431	0.0536258	I	I
BIA-P1807	Pyripyropene A	583.6	1.7135	1	8.56751	5	0.931	0.835	0.116126	0.128287	I	I
BIA-P1588	Pyrocoll	186.2	5.37057	1	26.8528	5	1.007	0.811	0.154665	0.112893	I	I
BIA-P1572	Pyrrole-2-carboxylic acid	111	9.00901	1	45.045	5	1.044	0.815	0.173428	0.115459	I	I
BIA-Q1428	Quadrone	248.3	4.02739	1	20.1369	5	0.93	0.815	0.115619	0.115459	A	A
BIA-Q1525	Questiomycin A	212.2	4.71254	1	23.5627	5	1.018	0.827	0.160243	0.123156	A	A
BIA-Q1072	Quinaldopeptin	1243.4	0.804246	1	4.02123	5	2.535	2.202	0.928159	0.953687	A	I
BIA-Q1073	Quinolactacin A1	270.3	3.69959	1	18.498	5	0.974	0.905	0.109596	0.163315	I	I
BIA-Q1102	Quinomycin A	1101.3	0.908018	1	4.54009	5	2.47	2.086	0.894074	0.882998	A	I
BIA-Q1354	Quinupristin mesylate	1214.4	0.823452	1	4.11726	5	0.976	0.816	0.138945	0.1161	A	I
BIA-Q1388	Quinupristin-Dalfopristin mesylate complex	1905.2	0.524879	1	2.6244	5	0.966	0.805	0.133874	0.109044	A	I
BIA-R1148	Radicicol	364.8	2.74123	1	13.7061	5	0.955	0.796	0.128296	0.103271	A	A
BIA-R1896	Radicinol	238.2	4.19815	1	20.9908	5	0.966	0.722	0.133874	0.055805	I	I
BIA-R1375	Ramoplanin complex	2554.1	0.391527	1	1.95764	5	0.809	0.689	0.0542596	0.0346376	I	I
BIA-R1183	Rapamycin	914.2	1.09385	1	5.46926	5	0.961	0.843	0.102779	0.125533	A	I
BIA-R1075	Rebeccamycin	570.4	1.75316	1	8.76578	5	0.965	0.866	0.104877	0.139549	A	I
BIA-R1946	Reserpiline	412.5	2.42424	1	12.1212	5	0.976	0.86	0.110645	0.135893	I	I
BIA-R1192	Resistoflavine	392.4	2.54842	1	12.7421	5	0.961	0.845	0.102779	0.126752	A	I
BIA-R1076	Resistomycin	376.4	2.65675	1	13.2837	5	0.941	0.808	0.121197	0.110969	A	I
BIA-R1491	Retapamulin	517.8	1.93125	1	9.65624	5	0.908	0.815	0.104462	0.115459	A	I
BIA-R1077	Reticulol	222.2	4.50045	1	22.5023	5	0.993	0.852	0.147566	0.139192	A	I
BIA-R1078	Reveromycin A	660.8	1.51332	1	7.56659	5	1.062	0.835	0.182556	0.128287	I	I
BIA-R1079	Reveromycin B	660.8	1.51332	1	7.56659	5	0.83	0.813	0.0649087	0.114176	I	A
BIA-R1080	Reveromycin C	674.8	1.48192	1	7.4096	5	0.995	0.872	0.120608	0.143205	I	I
BIA-R1081	Reveromycin D	674.8	1.48192	1	7.4096	5	0.965	0.857	0.104877	0.134065	I	I
BIA-R1450	Ridaforolimus	990.2	1.0099	1	5.04948	5	0.933	0.949	0.0880965	0.190128	I	I
BIA-R1113	Ristocetin A sulfate	2166	0.461681	1	2.3084	5	0.941	0.773	0.121197	0.0885183	I	I
BIA-R1082	RK-682	775.1	1.29016	1	6.45078	5	0.91	0.826	0.105477	0.122514	A	I
BIA-R1904	Roccellic acid	300.4	3.32889	1	16.6445	5	0.974	0.724	0.137931	0.0570879	A	I
BIA-R1460	Rolitetracycline	527.6	1.89538	1	9.47688	5	0.977	0.824	0.139452	0.121232	A	I
BIA-R1083	Roquefortine C	389.5	2.56739	1	12.837	5	0.972	0.711	0.136917	0.0487492	A	A
BIA-R1105	Roquefortine E	457.6	2.18531	1	10.9266	5	0.973	0.871	0.109072	0.142596	I	I
BIA-R1535	Roseoflavin	405.4	2.4667	1	12.3335	5	0.981	0.872	0.113267	0.143205	A	I
BIA-R1315	Roxithromycin	837.1	1.1946	1	5.973	5	0.791	0.733	0.013634	0.0585009	A	I
BIA-R1452	Rugulosin - form	542.5	1.84332	1	9.21659	5	0.987	0.689	0.144523	0.0346376	A	I
BIA-R1201	Rugulosin + form	542.5	1.84332	1	9.21659	5	0.981	0.827	0.141481	0.123156	I	I
BIA-R1453	Rugulotrosin A	638.6	1.56593	1	7.82963	5	0.944	0.7	0.122718	0.0416934	A	I
BIA-S1134	Saccharocarcin A	1240.5	0.806127	1	4.03063	5	0.915	0.734	0.108012	0.0635022	I	I
BIA-S1135	Saccharocarcin B	1254.6	0.797067	1	3.98533	5	0.995	0.696	0.14858	0.0391276	I	I
BIA-S1741	Salazinic acid	388.3	2.57533	1	12.8766	5	1.094	0.759	0.172522	0.0743449	I	I
BIA-S1307	Salinomycin	751	1.33156	1	6.65779	5	0.853	0.755	0.0461458	0.0719074	A	I
BIA-S1540	Salinomycin sodium	773	1.29366	1	6.46831	5	0.919	0.642	0.0807551	0.00304692	A	I
BIA-S1534	Sancycline hydrochloride	450.9	2.21779	1	11.0889	5	0.801	0.692	0.0502028	0.0365619	I	I
BIA-S1211	Sandramycin	1221.3	0.8188	1	4.094	5	2.173	1.923	0.745943	0.826171	A	I
BIA-S1636	Sartorypyrone A	456.6	2.1901	1	10.9505	5	1.01	0.878	0.156187	0.155869	I	I
BIA-S1803	Sartorypyrone B	514.7	1.94288	1	9.7144	5	0.976	0.825	0.138945	0.121873	A	I
BIA-S1984	Sartorypyrone D	414.58	2.41208	1	12.0604	5	0.815	0.837	0.0573022	0.12957	I	I
BIA-S1292	Sch 38519	455.4	2.19587	1	10.9794	5	0.97	0.869	0.107499	0.141377	A	A
BIA-S1293	Sch 725674	328.5	3.04414	1	15.2207	5	0.928	0.855	0.0854746	0.132846	I	I
BIA-S1678	Sclerotigenin	277.3	3.6062	1	18.031	5	0.972	0.844	0.108547	0.126143	I	I
BIA-S1947	Securinine	217.3	4.60193	1	23.0097	5	0.914	0.806	0.0781332	0.102986	A	I
BIA-S1530	Selamectin	770	1.2987	1	6.49351	5	0.953	0.853	0.127282	0.139833	I	I
BIA-S1776	Seselin	228.2	4.38212	1	21.9106	5	0.956	0.842	0.128803	0.132777	I	I
BIA-S1611	Setomimycin	580.6	1.72236	1	8.61178	5	0.759	0.749	0.0289047	0.0731238	A	I
BIA-S1084	Setosusin	514.6	1.94326	1	9.71628	5	0.949	0.839	0.125254	0.130853	A	I
BIA-S1421	Siccanin	342.5	2.91971	1	14.5985	5	0.934	0.853	0.117647	0.139833	I	I
BIA-S1276	Simvastatin	418.6	2.38892	1	11.9446	5	0.933	0.844	0.0880965	0.126143	A	I
BIA-S1730	Sinapic acid	224.2	4.4603	1	22.3015	5	0.937	0.867	0.090194	0.140158	I	I
BIA-S1376	Sinefungin	381.4	2.62192	1	13.1096	5	0.983	1.052	0.114316	0.252895	I	I
BIA-S1136	Siomycin A	1648.9	0.606465	1	3.03232	5	0.798	0.694	0.0486815	0.0378448	A	I
BIA-S1662	Skyrin	538.5	1.85701	1	9.28505	5	0.897	0.727	0.0988844	0.0590122	I	I
BIA-S1798	Sparsomycin	361.4	2.76702	1	13.8351	5	2.054	2.012	0.685598	0.883258	A	A
BIA-S1337	Spinosyn A	732	1.36612	1	6.8306	5	0.946	0.859	0.123732	0.143682	A	I
BIA-S1593	Spinosyn A 17-pseudoaglycone	590.7	1.69291	1	8.46453	5	0.944	0.831	0.0938647	0.118221	A	A
BIA-S1595	Spinosyn A aglycone	402.5	2.48447	1	12.4224	5	0.943	0.811	0.0933403	0.106033	I	I
BIA-S1338	Spinosyn D	746	1.34048	1	6.70241	5	0.929	0.86	0.085999	0.135893	I	I
BIA-S1594	Spinosyn D 17-pseudoaglycone	604.8	1.65344	1	8.2672	5	0.991	0.872	0.118511	0.143205	A	I
BIA-S1596	Spinosyn D aglycone	416.6	2.40038	1	12.0019	5	0.978	0.837	0.139959	0.12957	I	I
BIA-E1597	Spinosyn J 17-pseudoaglycone, 3'-Ethoxy-5,6-dihydro-	606.8	1.64799	1	8.23995	5	1.137	0.85	0.220588	0.137909	I	I
BIA-E1583	spinosyn J, 3'-Ethoxy-5,6-dihydro-	748	1.3369	1	6.68449	5	0.89	0.783	0.0953347	0.0949326	A	I
BIA-E1598	spinosyn L 17-pseudoaglycone, 3'-Ethoxy-	618.8	1.61603	1	8.08016	5	0.955	0.846	0.128296	0.135343	A	I
BIA-E1586	spinosyn L, 3'-Ethoxy-	760	1.31579	1	6.57895	5	0.97	0.989	0.107499	0.214503	A	I
BIA-S1317	Spiramycin I	843.1	1.1861	1	5.93049	5	0.948	0.847	0.0959622	0.127971	I	I
BIA-S1698	Spirohexenolide A	408.5	2.44798	1	12.2399	5	1.011	0.84	0.128998	0.123705	A	A
BIA-S1692	Spirolaxine	404.5	2.47219	1	12.3609	5	0.93	0.842	0.0865233	0.124924	A	I
BIA-S1602	Sporidesmolide complex	652.9	1.53163	1	7.65814	5	0.94	0.779	0.12069	0.0923669	A	I
BIA-S1603	Sporidesmolide I	638.8	1.56544	1	7.82718	5	0.955	0.87	0.0996329	0.141987	I	I
BIA-S1604	Sporidesmolide II	652.9	1.53163	1	7.65814	5	0.936	0.863	0.0896696	0.137721	I	I
BIA-S1605	Sporidesmolide III	624.8	1.60051	1	8.00256	5	0.944	0.881	0.0938647	0.14869	I	I
BIA-S1622	Sporidesmolide V	666.9	1.49948	1	7.49738	5	0.933	0.844	0.0880965	0.126143	I	I
BIA-S1085	Stachybotrylactam	385.5	2.59403	1	12.9702	5	0.938	0.835	0.0907184	0.120658	I	I
BIA-S1796	Stachybotrysin B	430.5	2.32288	1	11.6144	5	0.949	0.875	0.0964866	0.145034	I	I
BIA-S1226	Stauprimide	584.6	1.71057	1	8.55286	5	0.986	0.897	0.115889	0.15844	A	I
BIA-S1086	Staurosporine	466.5	2.14362	1	10.7181	5	2.148	2.003	0.725223	0.832419	A	A
BIA-S1087	Steffimycin B	588.6	1.69895	1	8.49473	5	1.073	0.876	0.16151	0.145643	A	I
BIA-S1213	Sterigmatocystin	324.3	3.08356	1	15.4178	5	0.958	0.872	0.101206	0.143205	A	I
BIA-S1673	Stictic acid	386.3	2.58866	1	12.9433	5	0.954	0.874	0.0991085	0.144424	I	I
BIA-S1853	Streptimidone	293.4	3.40832	1	17.0416	5	2.624	1.959	0.97483	0.805606	A	A
BIA-S1107	Streptonigrin	506.5	1.97433	1	9.87167	5	2.228	2.127	0.767174	0.907983	A	A
BIA-S1186	Streptozotocin	265.2	3.77074	1	18.8537	5	0.937	0.762	0.090194	0.0761731	I	I
BIA-S1752	Strychnospermine	368.5	2.7137	1	13.5685	5	0.88	0.873	0.0603041	0.143815	I	I
BIA-S1565	Sulbactam sodium	255.2	3.9185	1	19.5925	5	0.876	0.721	0.0582066	0.0511883	A	I
BIA-S1089	Sulochrin	332.3	3.00933	1	15.0466	5	0.946	0.88	0.0949135	0.14808	A	A
BIA-S1090	Sultriecin	492.5	2.03046	1	10.1523	5	0.93	0.84	0.0865233	0.123705	I	I
BIA-T1932	T2-tetraol	298.33	3.35199	1	16.76	5	0.965	0.862	0.104877	0.137112	A	I
BIA-T1933	T2-toxin	466.52	2.14353	1	10.7177	5	0.872	0.683	0.0561091	0.0280317	A	I
BIA-T1934	T2-toxin triol	382.4	2.61506	1	13.0753	5	0.969	0.84	0.106974	0.123705	A	I
BIA-T1184	Tacrolimus	804	1.24378	1	6.21891	5	0.972	0.866	0.108547	0.139549	I	I
BIA-T1544	TAN 1364B	368.5	2.7137	1	13.5685	5	0.997	0.86	0.121657	0.135893	I	I
BIA-T1039	TAN 420C	562.7	1.77715	1	8.88573	5	0.958	0.859	0.101206	0.135283	A	I
BIA-T1037	TAN 420E	576.7	1.734	1	8.67002	5	1.002	0.892	0.124279	0.155393	A	I
BIA-T1509	Teicoplanin A2-2	1879.7	0.532	1	2.66	5	0.796	0.685	0.0162559	0.0292505	I	I
BIA-T1510	Teicoplanin A2-3	1879.7	0.532	1	2.66	5	0.766	0.671	0.000524384	0.0207191	A	I
BIA-T1511	Teicoplanin A2-4	1893.7	0.528067	1	2.64033	5	0.811	0.637	0.0241217	0	I	I
BIA-T1512	Teicoplanin A2-5	1893.7	0.528067	1	2.64033	5	0.781	0.753	0.00839014	0.0706886	I	I
BIA-T1513	Teicoplanin A3-1	1564.3	0.639264	1	3.19632	5	0.765	0.743	0	0.0645948	I	I
BIA-T1187	Teicoplanin complex	1877.7	0.532566	1	2.66283	5	0.788	0.7	0.0120608	0.0383912	I	I
BIA-T1429	Teleocidin A1	437.7	2.28467	1	11.4233	5	0.99	0.91	0.117986	0.166362	I	I
BIA-T1316	Telithromycin	812	1.23153	1	6.15764	5	0.783	0.735	0.00943891	0.0597197	I	I
BIA-T1179	Telomycin	1272.3	0.785978	1	3.92989	5	0.908	0.724	0.0749869	0.0530165	I	I
BIA-T1386	Temsirolimus	1030.3	0.970591	1	4.85296	5	0.91	0.787	0.0760357	0.0914077	I	I
BIA-T1566	Tenellin	369.4	2.70709	1	13.5355	5	0.928	0.882	0.0854746	0.149299	A	I
BIA-T1277	Tenuazonic acid	197.2	5.07099	1	25.355	5	0.929	0.88	0.085999	0.14808	I	I
BIA-T1397	Ternatin	738	1.35501	1	6.77507	5	0.936	0.869	0.0896696	0.141377	A	I
BIA-T1828	Terpendole I	453.6	2.20459	1	11.0229	5	0.927	0.915	0.0849502	0.169409	I	I
BIA-T1200	Terphenyllin	338.4	2.95508	1	14.7754	5	0.951	0.877	0.0975354	0.146252	I	I
BIA-T1560	Terrecyclic Acid	248.3	4.02739	1	20.1369	5	0.991	1.099	0.118511	0.281536	A	I
BIA-T1695	Terreic acid	154.1	6.48929	1	32.4465	5	0.954	0.838	0.0991085	0.122486	A	A
BIA-T1408	Terrein	154.2	6.48508	1	32.4254	5	0.895	0.862	0.0681699	0.137112	I	I
BIA-T1827	Terrelulamide A	456.4	2.19106	1	10.9553	5	0.971	0.891	0.108023	0.154784	I	I
BIA-T1822	Territrem A	510.5	1.95886	1	9.79432	5	0.983	0.798	0.114316	0.0981109	I	I
BIA-T1824	Territrem B	526.6	1.89897	1	9.49487	5	0.888	0.846	0.0644992	0.127361	I	I
BIA-T1334	Tetracycline	444.4	2.25023	1	11.2511	5	0.942	0.727	0.0928159	0.0548446	A	I
BIA-T1499	Tetradecanoyl-L-homoserine lactone	311.5	3.21027	1	16.0514	5	0.887	0.853	0.0639748	0.131627	I	I
BIA-T1320	Tetrahydrolipstatin	495.7	2.01735	1	10.0867	5	0.973	0.956	0.109072	0.194394	I	I
BIA-T1287	Tetranactin	793	1.26103	1	6.30517	5	0.936	0.884	0.0896696	0.150518	A	I
BIA-T1180	Tetromycin A	576.8	1.7337	1	8.66852	5	0.887	0.848	0.0639748	0.12858	I	I
BIA-T1181	Tetromycin B	534.7	1.87021	1	9.35104	5	0.934	0.731	0.0886209	0.0572821	I	I
BIA-T1486	Thiamphenicol	356.2	2.80741	1	14.0371	5	0.918	0.834	0.0802307	0.120049	I	I
BIA-T1091	Thielavin A	538.5	1.85701	1	9.28505	5	0.941	0.847	0.0922916	0.127971	A	I
BIA-T1092	Thielavin B	566.6	1.76491	1	8.82457	5	0.969	0.985	0.106974	0.212066	I	I
BIA-T1529	Thiocillin I	1160.4	0.861772	1	4.30886	5	0.814	0.731	0.0256948	0.0572821	I	I
BIA-T1138	Thiolutin	228.3	4.3802	1	21.901	5	2.672	2.238	1	0.975625	A	A
BIA-T1158	Thiostrepton	1664.9	0.600637	1	3.00318	5	0.954	0.871	0.0991085	0.142596	A	I
BIA-T1321	Tiamulin	493.7	2.02552	1	10.1276	5	1.005	0.866	0.125852	0.139549	A	I
BIA-T1371	Tigecycline	585.7	1.70736	1	8.53679	5	0.956	0.735	0.100157	0.0597197	A	I
BIA-T1569	Tildipirosin	734	1.3624	1	6.81199	5	0.901	0.846	0.0713162	0.127361	I	I
BIA-T1323	Tilmicosin	869.2	1.15048	1	5.75242	5	0.811	0.718	0.0241217	0.0493601	I	I
BIA-T1324	Tilmicosin phosphate	967.1	1.03402	1	5.1701	5	0.929	0.84	0.085999	0.123705	I	I
BIA-T1522	Toxoflavin	193.2	5.17598	1	25.8799	5	0.874	2.278	0.0571578	1	A	A
BIA-T1310	Toyocamycin	291.3	3.43289	1	17.1644	5	2.098	1.908	0.699004	0.774528	A	I
BIA-T1048	TPU-0037A	841.1	1.18892	1	5.9446	5	0.96	0.892	0.102255	0.155393	I	I
BIA-T1049	TPU-0037C	825.1	1.21197	1	6.05987	5	0.942	0.878	0.0928159	0.146862	I	I
BIA-T1390	Triacetylphloroglucinol	252.2	3.96511	1	19.8255	5	0.963	0.803	0.103828	0.101158	I	I
BIA-T1108	Trichostatin A	302.4	3.30688	1	16.5344	5	2.137	1.751	0.719455	0.678854	A	I
BIA-T1093	Trichostatin C	464.5	2.15285	1	10.7643	5	0.961	0.805	0.102779	0.102377	A	I
BIA-T1950	Trimethoxydictamnine	289.3	3.45662	1	17.2831	5	0.957	0.93	0.100682	0.17855	I	I
BIA-T1094	Trinactin	779	1.2837	1	6.41849	5	0.98	0.858	0.112743	0.134674	A	I
BIA-T1899	Tropodithietic acid	212.3	4.71032	1	23.5516	5	0.975	2.237	0.110121	0.975015	A	A
BIA-T1291	TS 155-2	704.9	1.41864	1	7.0932	5	2.136	2.105	0.71893	0.894576	A	I
BIA-T1516	Tubercidin	266.3	3.75516	1	18.7758	5	1.982	1.884	0.638175	0.759902	A	A
BIA-T1524	Tubermycin B	224.2	4.4603	1	22.3015	5	0.92	0.904	0.0812795	0.162706	I	I
BIA-T1370	Tulathromycin	806.1	1.24054	1	6.2027	5	0.958	0.879	0.101206	0.147471	I	I
BIA-T1095	Tunicamycin complex	830.4	1.20424	1	6.02119	5	0.851	0.699	0.045097	0.0377818	A	I
BIA-T1935	Turmerone	216.3	4.62321	1	23.116	5	0.943	0.874	0.0933403	0.144424	I	I
BIA-T1549	Tylosin	916.1	1.09158	1	5.45792	5	0.937	0.727	0.090194	0.0548446	I	I
BIA-T1609	Tyrocidine complex	1269.7	0.787588	1	3.93794	5	0.93	0.844	0.0865233	0.126143	A	I
BIA-T1610	Tyrothricin	1269.7	0.787588	1	3.93794	5	0.936	0.848	0.0896696	0.12858	A	I
BIA-U1096	UCN-01	482.5	2.07254	1	10.3627	5	0.981	0.861	0.113267	0.136502	A	A
BIA-U1097	UCN-02	482.5	2.07254	1	10.3627	5	0.949	0.981	0.0964866	0.209628	A	A
BIA-U1290	UK-1	386.4	2.58799	1	12.94	5	0.968	0.889	0.10645	0.153565	I	I
BIA-U1383	Umirolimus	986.3	1.01389	1	5.06945	5	0.952	0.858	0.0980598	0.134674	A	I
BIA-U1668	Unguinol	326.3	3.06466	1	15.3233	5	0.931	0.709	0.0870477	0.0438757	A	I
BIA-U1682	Unguisin A	758.9	1.3177	1	6.58848	5	0.938	0.875	0.0907184	0.145034	I	I
BIA-U1683	Unguisin B	724.9	1.3795	1	6.8975	5	0.959	0.878	0.10173	0.146862	I	I
BIA-U1734	Urocanic acid	138.1	7.24113	1	36.2056	5	0.925	0.853	0.0839014	0.131627	I	I
BIA-U1762	Ursolic acid	456.7	2.18962	1	10.9481	5	0.906	0.807	0.0739381	0.103595	I	I
BIA-U1380	Usnic acid	344.3	2.90444	1	14.5222	5	0.932	0.862	0.0875721	0.137112	I	I
BIA-V1561	Validamycin A	497.5	2.01005	1	10.0503	5	1.037	0.95	0.142632	0.190737	I	I
BIA-V1114	Valinomycin	1111.3	0.899847	1	4.49924	5	0.94	0.837	0.0917672	0.121877	A	I
BIA-V1492	Valnemulin	564.8	1.77054	1	8.85269	5	0.925	0.784	0.0839014	0.0895795	I	I
BIA-V1190	Vancomycin hydrochloride	1485.7	0.673083	1	3.36542	5	0.791	0.726	0.013634	0.0542352	I	I
BIA-V1098	Venturicidin A	750	1.33333	1	6.66667	5	0.946	0.849	0.0949135	0.12919	A	I
BIA-V1099	Venturicidin B	707	1.41443	1	7.07214	5	0.952	0.905	0.0980598	0.163315	A	I
BIA-V1175	Verrucofortine	409.5	2.442	1	12.21	5	0.916	0.796	0.079182	0.0968921	I	I
BIA-V1191	Verruculogen	511.6	1.95465	1	9.77326	5	0.962	0.811	0.103304	0.106033	A	I
BIA-V1327	Violacein	343.3	2.9129	1	14.5645	5	0.979	0.83	0.112218	0.117611	I	I
BIA-V1132	Virginiamycin B	867	1.1534	1	5.76701	5	0.925	0.819	0.0839014	0.110908	I	I
BIA-V1188	Virginiamycin complex	1349.5	0.741015	1	3.70508	5	0.903	0.701	0.072365	0.0390006	I	I
BIA-V1152	Virginiamycin S1	823.9	1.21374	1	6.0687	5	0.955	0.698	0.0996329	0.0371725	I	I
BIA-V1139	Viridicatin	237.3	4.21408	1	21.0704	5	0.969	0.884	0.106974	0.150518	A	I
BIA-V1681	Viridicatol	253.3	3.94789	1	19.7394	5	0.893	0.883	0.0671211	0.149909	I	I
BIA-V1447	Viridicatumtoxin	565.6	1.76803	1	8.84017	5	0.931	0.682	0.0870477	0.0274223	A	I
BIA-V1751	Voacamine	703.9	1.42066	1	7.10328	5	0.945	0.819	0.0943891	0.110908	I	I
BIA-V1750	Voacangine	368.5	2.7137	1	13.5685	5	0.954	0.861	0.0991085	0.136502	I	I
BIA-V1749	Vobtusine	718.9	1.39101	1	6.95507	5	0.947	0.824	0.0954379	0.113955	I	I
BIA-V1677	Vulpinic acid	322.3	3.1027	1	15.5135	5	0.918	0.824	0.0802307	0.113955	I	I
BIA-W1937	WEB 2086	456	2.19298	1	10.9649	5	0.954	0.857	0.0991085	0.134065	I	I
BIA-W1224	Wortmannin	428.4	2.33427	1	11.6713	5	0.917	0.858	0.0797063	0.134674	A	I
BIA-X1769	Xanthyletin	228.3	4.3802	1	21.901	5	0.993	0.892	0.11956	0.155393	I	I
BIA-Z1424	Zaragozic acid A	690.7	1.44781	1	7.23903	5	0.951	0.752	0.0975354	0.0700792	I	I
BIA-Z1405	Zearalanol, alpha-	322.4	3.10174	1	15.5087	5	0.898	0.851	0.0697431	0.130408	I	I
BIA-Z1410	Zearalanol, beta-	322.4	3.10174	1	15.5087	5	0.949	0.864	0.0964866	0.13833	A	I
BIA-Z1440	Zearalanone	320.4	3.1211	1	15.6055	5	0.958	0.876	0.101206	0.145643	I	I
BIA-Z1141	Zearalenol, alpha-	320.3	3.12207	1	15.6104	5	0.992	0.845	0.119035	0.126752	I	I
BIA-Z1403	Zearalenol, beta-	320.3	3.12207	1	15.6104	5	0.947	0.884	0.0954379	0.150518	A	I
BIA-Z1142	Zearalenone	318.4	3.1407	1	15.7035	5	0.906	0.834	0.0739381	0.120049	A	I
BIA-Z1387	Zotarolimus	966.2	1.03498	1	5.17491	5	0.964	0.737	0.104352	0.0609385	I	I
